# Supplementary material for: 2,4,5-Trichloro­anilinium perchlorate 18-crown-6 clathrate
Source: Acta Crystallogr Sect E Struct Rep Online. 2012 Feb 17;68(Pt 3):o739. doi: 10.1107/S1600536812006162 (PMC3295508; doi:10.1107/S1600536812006162)
Supplement: Supplementary file 1 [file e-68-0o739-sup1.cif]

##############################################################################
#                                                                            #
# This CIF contains the data in a paper accepted for publication in          #
# Acta Crystallographica Section E. It conforms to the requirements of       #
# Notes for Authors for Acta Crystallographica Section E, and has been       #
# peer reviewed under the auspices of the IUCr Commission on Journals.       #
#                                                                            #
# Full details of the Crystallographic Information File format               #
# are given in the paper "The Crystallographic Information File (CIF):       #
# a New Standard Archive File for Crystallography" by S. R. Hall, F. H.      #
# Allen and I. D. Brown [Acta Cryst. (1991), A47, 655-685].                  #
#                                                                            #
# The current version of the core CIF dictionary is obtainable from          #
# ftp://ftp.iucr.org/pub/cif_core.dic.                                       #
#                                                                            #
# Software is freely available for graphical display of the structure(s)     #
# in this CIF. For information consult the CIF software page                 #
# http://www.iucr.org/resources/cif/software.                                #
#                                                                            #
# This file may be used for bona fide research purposes within the           #
# scientific community so long as proper attribution is given to the journal # 
# article from which it was obtained.                                        #
#                                                                            #
##############################################################################
data_I
_audit_creation_method     SHELXL-97
_chemical_name_systematic
;
2,4,5-Trichloroanilinium perchlorate
1,4,7,10,13,16-hexaoxacyclooctadecane
;
_chemical_name_common     ?
_chemical_formula_moiety     'C6 H5 Cl3 N +, Cl O4 -, C12 H24 O6'
_chemical_formula_sum     'C18 H29 Cl4 N O10'
_chemical_formula_iupac     'C6 H5 Cl3 N +, Cl O4 -, C12 H24 O6'
_chemical_formula_weight     561.22
_chemical_melting_point     ?
_symmetry_cell_setting     triclinic
_symmetry_space_group_name_H-M     'P -1'
_symmetry_space_group_name_Hall     '-P 1'
loop_
    _symmetry_equiv_pos_as_xyz
    'x, y, z'
    '-x, -y, -z'
_cell_length_a     9.4961(19)
_cell_length_b     11.783(2)
_cell_length_c     11.852(2)
_cell_angle_alpha     97.86(3)
_cell_angle_beta     90.39(3)
_cell_angle_gamma     105.26(3)
_cell_volume     1266.1(4)
_cell_formula_units_Z     2
_cell_measurement_reflns_used     4713
_cell_measurement_theta_min     3.11
_cell_measurement_theta_max     26.50
_cell_measurement_temperature     298(2)
_exptl_crystal_description     'block'
_exptl_crystal_colour     ColourLess
_exptl_crystal_size_max     0.10
_exptl_crystal_size_mid     0.05
_exptl_crystal_size_min     0.05
_exptl_crystal_density_diffrn     1.472
_exptl_crystal_density_meas     ?
_exptl_crystal_density_method     'not measured'
_exptl_crystal_F_000     584
_exptl_absorpt_coefficient_mu     0.518
_exptl_absorpt_correction_type     multi-scan
_exptl_absorpt_process_details     '(CrystalClear; Rigaku, 2005)'
_exptl_absorpt_correction_T_min     0.910
_exptl_absorpt_correction_T_max     1.000
_exptl_special_details
;
;
_diffrn_ambient_temperature     298(2)
_diffrn_radiation_type     MoK\a
_diffrn_radiation_wavelength     0.71073
_diffrn_radiation_source     'fine-focus sealed tube'
_diffrn_radiation_monochromator     graphite
_diffrn_measurement_device_type     'Rigaku Mercury2 (2x2 bin mode)'
_diffrn_measurement_method     'CCD profile fitting'
_diffrn_detector_area_resol_mean     13.6612
_diffrn_reflns_number     11310
_diffrn_reflns_av_R_equivalents     0.0416
_diffrn_reflns_av_sigmaI/netI     0.0483
_diffrn_reflns_theta_min     3.11
_diffrn_reflns_theta_max     25.50
_diffrn_reflns_theta_full     25.50
_diffrn_measured_fraction_theta_max     0.998
_diffrn_measured_fraction_theta_full     0.998
_diffrn_reflns_limit_h_min     -11
_diffrn_reflns_limit_h_max     11
_diffrn_reflns_limit_k_min     -14
_diffrn_reflns_limit_k_max     14
_diffrn_reflns_limit_l_min     -14
_diffrn_reflns_limit_l_max     14
_diffrn_standards_number     ?
_diffrn_standards_interval_count     ?
_diffrn_standards_interval_time     ?
_diffrn_standards_decay_%     ?
_refine_special_details
;
 Refinement of F^2^ against ALL reflections.  The weighted R-factor wR and
 goodness of fit S are based on F^2^, conventional R-factors R are based
 on F, with F set to zero for negative F^2^. The threshold expression of
 F^2^ > 2sigma(F^2^) is used only for calculating R-factors(gt) etc. and is
 not relevant to the choice of reflections for refinement.  R-factors based
 on F^2^ are statistically about twice as large as those based on F, and R-
 factors based on ALL data will be even larger.
;
_reflns_number_total     4713
_reflns_number_gt     3562
_reflns_threshold_expression     I>2\s(I)
_refine_ls_structure_factor_coef     Fsqd
_refine_ls_matrix_type     full
_refine_ls_R_factor_all     0.0737
_refine_ls_R_factor_gt     0.0540
_refine_ls_wR_factor_gt     0.1411
_refine_ls_wR_factor_ref     0.1518
_refine_ls_goodness_of_fit_ref     1.027
_refine_ls_restrained_S_all     1.032
_refine_ls_number_reflns     4713
_refine_ls_number_parameters     346
_refine_ls_number_restraints     18
_refine_ls_hydrogen_treatment     constr
_refine_ls_weighting_scheme     calc
_refine_ls_weighting_details
         'calc w=1/[\s^2^(Fo^2^)+(0.0700P)^2^+0.5750P] where P=(Fo^2^+2Fc^2^)/3'
_atom_sites_solution_hydrogens     geom
_atom_sites_solution_primary     direct
_atom_sites_solution_secondary     difmap
_refine_ls_shift/su_max     0.000
_refine_ls_shift/su_mean     0.000
_refine_diff_density_max     0.574
_refine_diff_density_min     -0.276
_refine_ls_extinction_method     '<i>SHELXL97</i> (Sheldrick, 2008)'
_refine_ls_extinction_coef     0.019(2)
_refine_ls_extinction_expression
                                  'Fc^*^=kFc[1+0.001xFc^2^\l^3^/sin(2\q)]^-1/4^'
loop_
    _atom_type_symbol
    _atom_type_description
    _atom_type_scat_dispersion_real
    _atom_type_scat_dispersion_imag
    _atom_type_scat_source
    'C' 'C' 0.0033 0.0016
                         'International Tables Vol C Tables 4.2.6.8 and 6.1.1.4'
    'H' 'H' 0.0000 0.0000
                         'International Tables Vol C Tables 4.2.6.8 and 6.1.1.4'
    'N' 'N' 0.0061 0.0033
                         'International Tables Vol C Tables 4.2.6.8 and 6.1.1.4'
    'O' 'O' 0.0106 0.0060
                         'International Tables Vol C Tables 4.2.6.8 and 6.1.1.4'
    'Cl' 'Cl' 0.1484 0.1585
                         'International Tables Vol C Tables 4.2.6.8 and 6.1.1.4'
_computing_data_collection     '<i>CrystalClear</i> (Rigaku, 2005)'
_computing_cell_refinement     '<i>CrystalClear</i> (Rigaku, 2005)'
_computing_data_reduction     '<i>CrystalClear</i> (Rigaku, 2005)'
_computing_structure_solution     '<i>SHELXS97</i> (Sheldrick, 2008)'
_computing_structure_refinement     '<i>SHELXL97</i> (Sheldrick, 2008)'
_computing_molecular_graphics     '<i>SHELXTL</i> (Sheldrick, 2008)'
_computing_publication_material     '<i>SHELXTL</i> (Sheldrick, 2008)'
loop_
    _atom_site_type_symbol
    _atom_site_label
    _atom_site_fract_x
    _atom_site_fract_y
    _atom_site_fract_z
    _atom_site_U_iso_or_equiv
    _atom_site_adp_type
    _atom_site_calc_flag
    _atom_site_refinement_flags
    _atom_site_occupancy
    _atom_site_symmetry_multiplicity
    _atom_site_disorder_assembly
    _atom_site_disorder_group
    Cl Cl1 0.30933(8) 0.67394(7) 0.38541(7) 0.0584(3) Uani d . 1 1 . .
    N N1 0.5852(2) 0.7317(2) 0.25875(17) 0.0421(5) Uani d . 1 1 . .
    H H1C 0.6761 0.7384 0.2370 0.063 Uiso calc R 1 1 . .
    H H1D 0.5358 0.7570 0.2078 0.063 Uiso calc R 1 1 . .
    H H1E 0.5417 0.6559 0.2637 0.063 Uiso calc R 1 1 . .
    Cl Cl2 0.60060(12) 1.00366(8) 0.72283(6) 0.0763(3) Uani d . 1 1 . .
    C C18 0.5882(3) 0.8037(2) 0.3703(2) 0.0366(6) Uani d . 1 1 . .
    Cl Cl3 0.86985(10) 1.06897(8) 0.56512(8) 0.0800(3) Uani d . 1 1 . .
    C C13 0.4666(3) 0.7804(2) 0.4375(2) 0.0408(6) Uani d . 1 1 . .
    C C15 0.5973(4) 0.9285(3) 0.5859(2) 0.0492(7) Uani d . 1 1 . .
    C C16 0.7156(3) 0.9555(3) 0.5175(2) 0.0489(7) Uani d . 1 1 . .
    O O3 0.5578(2) 0.53489(19) 0.78658(19) 0.0616(6) Uani d . 1 1 . .
    O O1 0.1138(2) 0.2827(2) 0.7236(2) 0.0636(6) Uani d . 1 1 . .
    C C17 0.7111(3) 0.8924(2) 0.4094(2) 0.0458(6) Uani d . 1 1 . .
    H H17A 0.7908 0.9100 0.3635 0.055 Uiso calc R 1 1 . .
    C C14 0.4716(3) 0.8432(2) 0.5456(2) 0.0467(7) Uani d . 1 1 . .
    H H14A 0.3908 0.8279 0.5906 0.056 Uiso calc R 1 1 . .
    O O2 0.3401(3) 0.43429(19) 0.61331(18) 0.0643(6) Uani d . 1 1 . .
    O O4 0.6757(3) 0.3898(2) 0.90636(19) 0.0747(7) Uani d . 1 1 . .
    O O6 0.2005(3) 0.1902(2) 0.9069(2) 0.0697(6) Uani d . 1 1 . .
    O O5 0.4919(3) 0.1617(2) 0.93064(19) 0.0773(7) Uani d . 1 1 . .
    C C1 0.0241(4) 0.2633(4) 0.8172(3) 0.0762(11) Uani d . 1 1 . .
    H H1A -0.0777 0.2451 0.7919 0.091 Uiso calc R 1 1 . .
    H H1B 0.0459 0.3346 0.8730 0.091 Uiso calc R 1 1 . .
    C C9 0.5364(5) 0.5924(3) 0.6920(3) 0.0813(12) Uani d . 1 1 . .
    H H9A 0.5927 0.5699 0.6289 0.098 Uiso calc R 1 1 . .
    H H9B 0.5691 0.6780 0.7131 0.098 Uiso calc R 1 1 . .
    C C10 0.3801(5) 0.5564(3) 0.6579(3) 0.0776(11) Uani d . 1 1 . .
    H H10A 0.3230 0.5705 0.7234 0.093 Uiso calc R 1 1 . .
    H H10B 0.3611 0.6027 0.6007 0.093 Uiso calc R 1 1 . .
    C C6 0.6873(5) 0.3373(4) 1.0053(3) 0.0837(12) Uani d . 1 1 . .
    H H6A 0.6265 0.3631 1.0634 0.100 Uiso calc R 1 1 . .
    H H6B 0.7877 0.3616 1.0352 0.100 Uiso calc R 1 1 . .
    C C8 0.7075(4) 0.5679(3) 0.8253(4) 0.0799(11) Uani d . 1 1 . .
    H H8A 0.7437 0.6538 0.8398 0.096 Uiso calc R 1 1 . .
    H H8B 0.7656 0.5379 0.7674 0.096 Uiso calc R 1 1 . .
    C C7 0.7188(4) 0.5178(4) 0.9294(4) 0.0877(13) Uani d . 1 1 . .
    H H7A 0.8187 0.5450 0.9605 0.105 Uiso calc R 1 1 . .
    H H7B 0.6565 0.5448 0.9856 0.105 Uiso calc R 1 1 . .
    C C2 0.0499(4) 0.1641(4) 0.8693(3) 0.0841(13) Uani d . 1 1 . .
    H H2A -0.0118 0.1507 0.9337 0.101 Uiso calc R 1 1 . .
    H H2B 0.0249 0.0922 0.8142 0.101 Uiso calc R 1 1 . .
    C C3 0.2348(6) 0.1026(4) 0.9654(4) 0.0952(14) Uani d . 1 1 . .
    H H3A 0.2244 0.0297 0.9131 0.114 Uiso calc R 1 1 . .
    H H3B 0.1678 0.0855 1.0261 0.114 Uiso calc R 1 1 . .
    C C11 0.1938(5) 0.3922(4) 0.5702(4) 0.0843(12) Uani d . 1 1 . .
    H H11A 0.1828 0.3183 0.5193 0.101 Uiso calc R 1 1 . .
    H H11B 0.1721 0.4495 0.5261 0.101 Uiso calc R 1 1 . .
    C C12 0.0878(4) 0.3719(4) 0.6604(4) 0.0899(13) Uani d . 1 1 . .
    H H12A 0.0972 0.4455 0.7115 0.108 Uiso calc R 1 1 . .
    H H12B -0.0107 0.3460 0.6265 0.108 Uiso calc R 1 1 . .
    C C5 0.6391(5) 0.2059(4) 0.9751(3) 0.0909(13) Uani d . 1 1 . .
    H H5A 0.7031 0.1814 0.9190 0.109 Uiso calc R 1 1 . .
    H H5B 0.6493 0.1700 1.0426 0.109 Uiso calc R 1 1 . .
    C C4 0.3898(7) 0.1477(5) 1.0147(4) 0.1070(17) Uani d . 1 1 . .
    H H4A 0.4008 0.2236 1.0625 0.128 Uiso calc R 1 1 . .
    H H4B 0.4087 0.0923 1.0625 0.128 Uiso calc R 1 1 . .
    Cl Cl4 0.0719(14) 0.7626(15) 0.7497(13) 0.128(4) Uani d PU 0.334(17) 1 A 1
    O O10 0.040(2) 0.7880(19) 0.8570(11) 0.121(7) Uani d P 0.334(17) 1 A 1
    O O9 0.053(3) 0.653(2) 0.703(3) 0.152(7) Uani d PU 0.334(17) 1 A 1
    O O8 0.2286(19) 0.797(2) 0.7517(18) 0.116(6) Uani d PU 0.334(17) 1 A 1
    O O7 -0.056(2) 0.790(2) 0.6899(19) 0.143(7) Uani d PU 0.334(17) 1 A 1
    Cl Cl4' 0.0736(4) 0.7704(3) 0.7438(2) 0.0580(11) Uani d P 0.666(17) 1 A 2
    O O10' 0.0532(11) 0.7151(19) 0.8447(12) 0.190(7) Uani d P 0.666(17) 1 A 2
    O O8' -0.0154(17) 0.8368(11) 0.7385(16) 0.194(6) Uani d P 0.666(17) 1 A 2
    O O7' 0.0428(16) 0.6824(13) 0.6488(9) 0.170(5) Uani d P 0.666(17) 1 A 2
    O O9' 0.2038(16) 0.8551(14) 0.7353(12) 0.192(7) Uani d P 0.666(17) 1 A 2
loop_
    _atom_site_aniso_label
    _atom_site_aniso_U_11
    _atom_site_aniso_U_22
    _atom_site_aniso_U_33
    _atom_site_aniso_U_12
    _atom_site_aniso_U_13
    _atom_site_aniso_U_23
    Cl1 0.0438(4) 0.0646(5) 0.0609(5) 0.0076(3) 0.0091(3) 0.0018(4)
    N1 0.0388(11) 0.0521(13) 0.0324(11) 0.0092(10) 0.0006(9) 0.0014(9)
    Cl2 0.1349(9) 0.0625(5) 0.0344(4) 0.0375(5) 0.0029(4) -0.0051(3)
    C18 0.0411(14) 0.0425(14) 0.0288(12) 0.0160(11) 0.0007(10) 0.0040(10)
    Cl3 0.0662(6) 0.0702(6) 0.0860(7) 0.0096(4) -0.0143(5) -0.0312(5)
    C13 0.0474(15) 0.0392(14) 0.0388(14) 0.0152(12) 0.0034(11) 0.0084(11)
    C15 0.080(2) 0.0444(16) 0.0293(13) 0.0286(15) -0.0014(13) 0.0032(11)
    C16 0.0540(17) 0.0456(16) 0.0457(16) 0.0170(13) -0.0099(13) -0.0055(12)
    O3 0.0480(12) 0.0607(13) 0.0674(14) 0.0004(10) 0.0010(10) 0.0068(11)
    O1 0.0443(12) 0.0651(14) 0.0767(15) 0.0104(10) 0.0073(11) 0.0020(11)
    C17 0.0441(15) 0.0490(16) 0.0422(15) 0.0127(12) 0.0014(12) -0.0010(12)
    C14 0.0670(18) 0.0451(16) 0.0352(14) 0.0247(14) 0.0150(13) 0.0108(12)
    O2 0.0764(15) 0.0543(13) 0.0599(13) 0.0113(11) -0.0039(11) 0.0126(10)
    O4 0.0741(16) 0.0865(18) 0.0550(14) 0.0184(13) -0.0222(12) -0.0125(12)
    O6 0.0624(14) 0.0651(15) 0.0746(15) 0.0004(11) 0.0200(12) 0.0182(12)
    O5 0.103(2) 0.0890(18) 0.0466(13) 0.0389(15) -0.0023(13) 0.0064(12)
    C1 0.0423(18) 0.092(3) 0.079(2) 0.0084(18) 0.0038(17) -0.022(2)
    C9 0.113(3) 0.052(2) 0.065(2) -0.005(2) 0.015(2) 0.0152(17)
    C10 0.121(3) 0.051(2) 0.060(2) 0.021(2) -0.015(2) 0.0118(16)
    C6 0.088(3) 0.106(3) 0.056(2) 0.042(2) -0.0287(19) -0.019(2)
    C8 0.056(2) 0.065(2) 0.097(3) -0.0067(17) -0.0035(19) -0.020(2)
    C7 0.071(2) 0.089(3) 0.081(3) 0.006(2) -0.030(2) -0.033(2)
    C2 0.064(2) 0.094(3) 0.065(2) -0.024(2) 0.0227(18) -0.004(2)
    C3 0.130(4) 0.076(3) 0.076(3) 0.011(3) 0.031(3) 0.031(2)
    C11 0.088(3) 0.081(3) 0.086(3) 0.018(2) -0.025(2) 0.027(2)
    C12 0.058(2) 0.076(3) 0.139(4) 0.023(2) -0.024(2) 0.020(3)
    C5 0.111(3) 0.103(3) 0.067(2) 0.054(3) -0.031(2) -0.008(2)
    C4 0.151(5) 0.135(4) 0.061(3) 0.072(4) 0.016(3) 0.035(3)
    Cl4 0.090(6) 0.144(8) 0.143(8) 0.028(6) -0.025(6) 0.004(7)
    O10 0.135(11) 0.177(15) 0.031(6) 0.018(10) 0.037(6) -0.010(8)
    O9 0.148(11) 0.102(10) 0.203(17) 0.057(9) -0.002(13) -0.030(12)
    O8 0.058(6) 0.188(15) 0.089(7) 0.017(9) 0.016(5) 0.010(10)
    O7 0.117(9) 0.173(15) 0.138(11) 0.020(10) -0.047(9) 0.060(10)
    Cl4' 0.0618(17) 0.0635(16) 0.0419(15) 0.0072(12) 0.0088(11) 0.0024(10)
    O10' 0.089(5) 0.337(18) 0.144(9) -0.002(8) -0.019(5) 0.153(11)
    O8' 0.194(12) 0.141(8) 0.264(15) 0.093(8) -0.029(10) -0.008(8)
    O7' 0.235(10) 0.144(9) 0.114(6) 0.056(7) -0.074(6) -0.049(6)
    O9' 0.149(10) 0.187(11) 0.152(9) -0.087(8) 0.067(8) -0.022(8)
_geom_special_details
;
 All esds (except the esd in the dihedral angle between two l.s. planes)
 are estimated using the full covariance matrix.  The cell esds are taken
 into account individually in the estimation of esds in distances, angles
 and torsion angles; correlations between esds in cell parameters are only
 used when they are defined by crystal symmetry.  An approximate (isotropic)
 treatment of cell esds is used for estimating esds involving l.s. planes.
;
loop_
    _geom_bond_atom_site_label_1
    _geom_bond_atom_site_label_2
    _geom_bond_site_symmetry_2
    _geom_bond_distance
    _geom_bond_publ_flag
    Cl1 C13 . 1.724(3) ?
    N1 C18 . 1.466(3) ?
    N1 H1C . 0.8900 ?
    N1 H1D . 0.8900 ?
    N1 H1E . 0.8900 ?
    Cl2 C15 . 1.735(3) ?
    C18 C17 . 1.374(4) ?
    C18 C13 . 1.395(4) ?
    Cl3 C16 . 1.733(3) ?
    C13 C14 . 1.383(4) ?
    C15 C14 . 1.376(4) ?
    C15 C16 . 1.383(4) ?
    C16 C17 . 1.385(4) ?
    O3 C8 . 1.425(4) ?
    O3 C9 . 1.427(4) ?
    O1 C1 . 1.409(4) ?
    O1 C12 . 1.441(4) ?
    C17 H17A . 0.9300 ?
    C14 H14A . 0.9300 ?
    O2 C11 . 1.412(4) ?
    O2 C10 . 1.413(4) ?
    O4 C6 . 1.415(5) ?
    O4 C7 . 1.442(5) ?
    O6 C3 . 1.422(5) ?
    O6 C2 . 1.436(4) ?
    O5 C4 . 1.391(5) ?
    O5 C5 . 1.426(5) ?
    C1 C2 . 1.468(6) ?
    C1 H1A . 0.9700 ?
    C1 H1B . 0.9700 ?
    C9 C10 . 1.470(6) ?
    C9 H9A . 0.9700 ?
    C9 H9B . 0.9700 ?
    C10 H10A . 0.9700 ?
    C10 H10B . 0.9700 ?
    C6 C5 . 1.486(6) ?
    C6 H6A . 0.9700 ?
    C6 H6B . 0.9700 ?
    C8 C7 . 1.454(6) ?
    C8 H8A . 0.9700 ?
    C8 H8B . 0.9700 ?
    C7 H7A . 0.9700 ?
    C7 H7B . 0.9700 ?
    C2 H2A . 0.9700 ?
    C2 H2B . 0.9700 ?
    C3 C4 . 1.511(7) ?
    C3 H3A . 0.9700 ?
    C3 H3B . 0.9700 ?
    C11 C12 . 1.473(6) ?
    C11 H11A . 0.9700 ?
    C11 H11B . 0.9700 ?
    C12 H12A . 0.9700 ?
    C12 H12B . 0.9700 ?
    C5 H5A . 0.9700 ?
    C5 H5B . 0.9700 ?
    C4 H4A . 0.9700 ?
    C4 H4B . 0.9700 ?
    Cl4 O9 . 1.30(2) ?
    Cl4 O10 . 1.322(19) ?
    Cl4 O8 . 1.43(2) ?
    Cl4 O7 . 1.53(2) ?
    Cl4' O8' . 1.300(13) ?
    Cl4' O9' . 1.384(11) ?
    Cl4' O7' . 1.395(10) ?
    Cl4' O10' . 1.428(12) ?
loop_
    _geom_angle_atom_site_label_1
    _geom_angle_atom_site_label_2
    _geom_angle_atom_site_label_3
    _geom_angle_site_symmetry_1
    _geom_angle_site_symmetry_3
    _geom_angle
    _geom_angle_publ_flag
    C18 N1 H1C . . 109.5 ?
    C18 N1 H1D . . 109.5 ?
    H1C N1 H1D . . 109.5 ?
    C18 N1 H1E . . 109.5 ?
    H1C N1 H1E . . 109.5 ?
    H1D N1 H1E . . 109.5 ?
    C17 C18 C13 . . 120.2(2) ?
    C17 C18 N1 . . 120.1(2) ?
    C13 C18 N1 . . 119.7(2) ?
    C14 C13 C18 . . 120.1(3) ?
    C14 C13 Cl1 . . 119.9(2) ?
    C18 C13 Cl1 . . 120.1(2) ?
    C14 C15 C16 . . 120.6(2) ?
    C14 C15 Cl2 . . 118.0(2) ?
    C16 C15 Cl2 . . 121.3(2) ?
    C15 C16 C17 . . 120.1(3) ?
    C15 C16 Cl3 . . 120.7(2) ?
    C17 C16 Cl3 . . 119.2(2) ?
    C8 O3 C9 . . 111.4(3) ?
    C1 O1 C12 . . 114.0(3) ?
    C18 C17 C16 . . 119.5(3) ?
    C18 C17 H17A . . 120.2 ?
    C16 C17 H17A . . 120.2 ?
    C15 C14 C13 . . 119.3(3) ?
    C15 C14 H14A . . 120.3 ?
    C13 C14 H14A . . 120.3 ?
    C11 O2 C10 . . 113.4(3) ?
    C6 O4 C7 . . 112.1(3) ?
    C3 O6 C2 . . 114.4(3) ?
    C4 O5 C5 . . 113.4(3) ?
    O1 C1 C2 . . 109.6(3) ?
    O1 C1 H1A . . 109.7 ?
    C2 C1 H1A . . 109.7 ?
    O1 C1 H1B . . 109.7 ?
    C2 C1 H1B . . 109.7 ?
    H1A C1 H1B . . 108.2 ?
    O3 C9 C10 . . 108.6(3) ?
    O3 C9 H9A . . 110.0 ?
    C10 C9 H9A . . 110.0 ?
    O3 C9 H9B . . 110.0 ?
    C10 C9 H9B . . 110.0 ?
    H9A C9 H9B . . 108.3 ?
    O2 C10 C9 . . 108.7(3) ?
    O2 C10 H10A . . 109.9 ?
    C9 C10 H10A . . 109.9 ?
    O2 C10 H10B . . 109.9 ?
    C9 C10 H10B . . 109.9 ?
    H10A C10 H10B . . 108.3 ?
    O4 C6 C5 . . 108.9(3) ?
    O4 C6 H6A . . 109.9 ?
    C5 C6 H6A . . 109.9 ?
    O4 C6 H6B . . 109.9 ?
    C5 C6 H6B . . 109.9 ?
    H6A C6 H6B . . 108.3 ?
    O3 C8 C7 . . 108.5(3) ?
    O3 C8 H8A . . 110.0 ?
    C7 C8 H8A . . 110.0 ?
    O3 C8 H8B . . 110.0 ?
    C7 C8 H8B . . 110.0 ?
    H8A C8 H8B . . 108.4 ?
    O4 C7 C8 . . 110.2(3) ?
    O4 C7 H7A . . 109.6 ?
    C8 C7 H7A . . 109.6 ?
    O4 C7 H7B . . 109.6 ?
    C8 C7 H7B . . 109.6 ?
    H7A C7 H7B . . 108.1 ?
    O6 C2 C1 . . 110.1(3) ?
    O6 C2 H2A . . 109.6 ?
    C1 C2 H2A . . 109.6 ?
    O6 C2 H2B . . 109.6 ?
    C1 C2 H2B . . 109.6 ?
    H2A C2 H2B . . 108.2 ?
    O6 C3 C4 . . 109.4(3) ?
    O6 C3 H3A . . 109.8 ?
    C4 C3 H3A . . 109.8 ?
    O6 C3 H3B . . 109.8 ?
    C4 C3 H3B . . 109.8 ?
    H3A C3 H3B . . 108.2 ?
    O2 C11 C12 . . 113.0(3) ?
    O2 C11 H11A . . 109.0 ?
    C12 C11 H11A . . 109.0 ?
    O2 C11 H11B . . 109.0 ?
    C12 C11 H11B . . 109.0 ?
    H11A C11 H11B . . 107.8 ?
    O1 C12 C11 . . 109.9(3) ?
    O1 C12 H12A . . 109.7 ?
    C11 C12 H12A . . 109.7 ?
    O1 C12 H12B . . 109.7 ?
    C11 C12 H12B . . 109.7 ?
    H12A C12 H12B . . 108.2 ?
    O5 C5 C6 . . 113.9(3) ?
    O5 C5 H5A . . 108.8 ?
    C6 C5 H5A . . 108.8 ?
    O5 C5 H5B . . 108.8 ?
    C6 C5 H5B . . 108.8 ?
    H5A C5 H5B . . 107.7 ?
    O5 C4 C3 . . 112.3(4) ?
    O5 C4 H4A . . 109.1 ?
    C3 C4 H4A . . 109.1 ?
    O5 C4 H4B . . 109.1 ?
    C3 C4 H4B . . 109.1 ?
    H4A C4 H4B . . 107.9 ?
    O9 Cl4 O10 . . 121.0(19) ?
    O9 Cl4 O8 . . 97.3(18) ?
    O10 Cl4 O8 . . 104.3(15) ?
    O9 Cl4 O7 . . 98.8(15) ?
    O10 Cl4 O7 . . 99.6(15) ?
    O8 Cl4 O7 . . 138.5(15) ?
    O8' Cl4' O9' . . 98.7(13) ?
    O8' Cl4' O7' . . 108.0(8) ?
    O9' Cl4' O7' . . 111.9(9) ?
    O8' Cl4' O10' . . 110.5(9) ?
    O9' Cl4' O10' . . 118.0(10) ?
    O7' Cl4' O10' . . 109.0(8) ?
loop_
    _geom_torsion_atom_site_label_1
    _geom_torsion_atom_site_label_2
    _geom_torsion_atom_site_label_3
    _geom_torsion_atom_site_label_4
    _geom_torsion_site_symmetry_1
    _geom_torsion_site_symmetry_2
    _geom_torsion_site_symmetry_3
    _geom_torsion_site_symmetry_4
    _geom_torsion
    _geom_torsion_publ_flag
    C17 C18 C13 C14 . . . . -2.6(4) ?
    N1 C18 C13 C14 . . . . 176.2(2) ?
    C17 C18 C13 Cl1 . . . . 176.8(2) ?
    N1 C18 C13 Cl1 . . . . -4.4(3) ?
    C14 C15 C16 C17 . . . . -3.1(4) ?
    Cl2 C15 C16 C17 . . . . 178.7(2) ?
    C14 C15 C16 Cl3 . . . . 176.1(2) ?
    Cl2 C15 C16 Cl3 . . . . -2.1(3) ?
    C13 C18 C17 C16 . . . . 2.4(4) ?
    N1 C18 C17 C16 . . . . -176.4(2) ?
    C15 C16 C17 C18 . . . . 0.4(4) ?
    Cl3 C16 C17 C18 . . . . -178.8(2) ?
    C16 C15 C14 C13 . . . . 2.9(4) ?
    Cl2 C15 C14 C13 . . . . -178.8(2) ?
    C18 C13 C14 C15 . . . . -0.1(4) ?
    Cl1 C13 C14 C15 . . . . -179.5(2) ?
    C12 O1 C1 C2 . . . . 175.0(3) ?
    C8 O3 C9 C10 . . . . -178.9(3) ?
    C11 O2 C10 C9 . . . . -175.8(3) ?
    O3 C9 C10 O2 . . . . -67.2(4) ?
    C7 O4 C6 C5 . . . . 179.2(3) ?
    C9 O3 C8 C7 . . . . 173.2(3) ?
    C6 O4 C7 C8 . . . . 179.2(3) ?
    O3 C8 C7 O4 . . . . 64.0(4) ?
    C3 O6 C2 C1 . . . . 176.1(3) ?
    O1 C1 C2 O6 . . . . 59.2(4) ?
    C2 O6 C3 C4 . . . . -172.0(3) ?
    C10 O2 C11 C12 . . . . -77.7(4) ?
    C1 O1 C12 C11 . . . . 175.7(3) ?
    O2 C11 C12 O1 . . . . -61.4(4) ?
    C4 O5 C5 C6 . . . . -83.1(4) ?
    O4 C6 C5 O5 . . . . -59.9(5) ?
    C5 O5 C4 C3 . . . . 179.2(3) ?
    O6 C3 C4 O5 . . . . -65.9(5) ?
loop_
    _geom_hbond_atom_site_label_D
    _geom_hbond_atom_site_label_H
    _geom_hbond_atom_site_label_A
    _geom_hbond_site_symmetry_A
    _geom_hbond_distance_DH
    _geom_hbond_distance_HA
    _geom_hbond_distance_DA
    _geom_hbond_angle_DHA
    N1 H1C O1 2_666 0.89 2.13 2.916(3) 147
    N1 H1C O6 2_666 0.89 2.21 2.899(3) 134
    N1 H1D O5 2_666 0.89 2.06 2.896(3) 156
    N1 H1D O4 2_666 0.89 2.52 3.052(3) 119
    N1 H1E O3 2_666 0.89 2.19 3.046(3) 161
    N1 H1E O2 2_666 0.89 2.35 2.856(3) 116
_iucr_refine_instructions_details
;
TITL 1 in P-1
CELL 0.71073   9.4961  11.7828  11.8521  97.863  90.392 105.262
ZERR   2.00   0.0019   0.0024   0.0024   0.030   0.030   0.030
LATT  1
SFAC C H N O CL
UNIT 36 58 2 20 8
L.S. 9
BOND $H
FMAP 2
PLAN 20
ACTA
EQIV $1 -x+1, -y+1, -z+1
EQIV $2 -x+1, -y+1, -z+1
EQIV $3 -x+1, -y+1, -z+1
EQIV $4 -x+1, -y+1, -z+1
EQIV $5 -x+1, -y+1, -z+1
EQIV $6 -x+1, -y+1, -z+1
HTAB N1 O1_$1
HTAB N1 O6_$2
HTAB N1 O5_$3
HTAB N1 O4_$4
HTAB N1 O3_$5
HTAB N1 O2_$6
simu 0.1 0.019 o7 o8 o9  cl4
delu 0.1 0.02 o7 o8 o9
omit 0 51
WGHT    0.070000    0.575000
EXTI    0.019442
FVAR       0.24271   0.33437
CL1   5    0.309326    0.673944    0.385407    11.00000    0.04383    0.06463 =
         0.06091    0.00185    0.00908    0.00760
N1    3    0.585152    0.731683    0.258750    11.00000    0.03882    0.05208 =
         0.03241    0.00142    0.00063    0.00921
AFIX 137
H1C   2    0.676144    0.738396    0.236982    11.00000   -1.50000
H1D   2    0.535798    0.757034    0.207840    11.00000   -1.50000
H1E   2    0.541673    0.655885    0.263700    11.00000   -1.50000
AFIX   0
CL2   5    0.600595    1.003662    0.722829    11.00000    0.13489    0.06247 =
         0.03442   -0.00511    0.00292    0.03754
C18   1    0.588183    0.803744    0.370347    11.00000    0.04110    0.04245 =
         0.02884    0.00399    0.00074    0.01603
CL3   5    0.869853    1.068974    0.565115    11.00000    0.06619    0.07024 =
         0.08604   -0.03116   -0.01432    0.00960
C13   1    0.466584    0.780406    0.437459    11.00000    0.04740    0.03921 =
         0.03878    0.00841    0.00341    0.01524
C15   1    0.597334    0.928541    0.585914    11.00000    0.08008    0.04438 =
         0.02935    0.00322   -0.00139    0.02858
C16   1    0.715613    0.955482    0.517546    11.00000    0.05398    0.04559 =
         0.04566   -0.00545   -0.00987    0.01700
O3    4    0.557825    0.534890    0.786580    11.00000    0.04798    0.06074 =
         0.06735    0.00684    0.00096    0.00040
O1    4    0.113769    0.282667    0.723640    11.00000    0.04434    0.06515 =
         0.07673    0.00197    0.00730    0.01040
C17   1    0.711145    0.892402    0.409389    11.00000    0.04408    0.04903 =
         0.04216   -0.00098    0.00139    0.01273
AFIX  43
H17A  2    0.790843    0.909961    0.363534    11.00000   -1.20000
AFIX   0
C14   1    0.471575    0.843185    0.545590    11.00000    0.06698    0.04509 =
         0.03519    0.01076    0.01497    0.02468
AFIX  43
H14A  2    0.390770    0.827876    0.590595    11.00000   -1.20000
AFIX   0
O2    4    0.340053    0.434290    0.613314    11.00000    0.07643    0.05430 =
         0.05994    0.01255   -0.00385    0.01125
O4    4    0.675664    0.389753    0.906361    11.00000    0.07407    0.08648 =
         0.05496   -0.01252   -0.02216    0.01838
O6    4    0.200543    0.190218    0.906867    11.00000    0.06242    0.06510 =
         0.07464    0.01818    0.01998    0.00043
O5    4    0.491866    0.161688    0.930637    11.00000    0.10297    0.08898 =
         0.04657    0.00644   -0.00232    0.03891
C1    1    0.024139    0.263268    0.817185    11.00000    0.04227    0.09215 =
         0.07894   -0.02208    0.00384    0.00839
AFIX  23
H1A   2   -0.077716    0.245084    0.791851    11.00000   -1.20000
H1B   2    0.045886    0.334576    0.872999    11.00000   -1.20000
AFIX   0
C9    1    0.536444    0.592440    0.691994    11.00000    0.11291    0.05232 =
         0.06533    0.01515    0.01538   -0.00478
AFIX  23
H9A   2    0.592699    0.569945    0.628883    11.00000   -1.20000
H9B   2    0.569102    0.678019    0.713132    11.00000   -1.20000
AFIX   0
C10   1    0.380066    0.556433    0.657939    11.00000    0.12072    0.05139 =
         0.06031    0.01180   -0.01471    0.02073
AFIX  23
H10A  2    0.322981    0.570549    0.723373    11.00000   -1.20000
H10B  2    0.361086    0.602694    0.600708    11.00000   -1.20000
AFIX   0
C6    1    0.687267    0.337267    1.005269    11.00000    0.08828    0.10644 =
         0.05632   -0.01900   -0.02870    0.04214
AFIX  23
H6A   2    0.626549    0.363107    1.063439    11.00000   -1.20000
H6B   2    0.787670    0.361564    1.035223    11.00000   -1.20000
AFIX   0
C8    1    0.707454    0.567855    0.825256    11.00000    0.05551    0.06499 =
         0.09681   -0.02028   -0.00353   -0.00674
AFIX  23
H8A   2    0.743740    0.653763    0.839800    11.00000   -1.20000
H8B   2    0.765610    0.537871    0.767447    11.00000   -1.20000
AFIX   0
C7    1    0.718825    0.517830    0.929424    11.00000    0.07050    0.08898 =
         0.08136   -0.03319   -0.03040    0.00595
AFIX  23
H7A   2    0.818730    0.544962    0.960457    11.00000   -1.20000
H7B   2    0.656465    0.544806    0.985554    11.00000   -1.20000
AFIX   0
C2    1    0.049925    0.164059    0.869281    11.00000    0.06355    0.09368 =
         0.06471   -0.00435    0.02270   -0.02445
AFIX  23
H2A   2   -0.011779    0.150671    0.933665    11.00000   -1.20000
H2B   2    0.024864    0.092200    0.814151    11.00000   -1.20000
AFIX   0
C3    1    0.234755    0.102603    0.965433    11.00000    0.13030    0.07598 =
         0.07575    0.03099    0.03097    0.01064
AFIX  23
H3A   2    0.224436    0.029704    0.913127    11.00000   -1.20000
H3B   2    0.167811    0.085526    1.026145    11.00000   -1.20000
AFIX   0
C11   1    0.193832    0.392207    0.570236    11.00000    0.08779    0.08071 =
         0.08575    0.02668   -0.02488    0.01834
AFIX  23
H11A  2    0.182825    0.318291    0.519330    11.00000   -1.20000
H11B  2    0.172066    0.449492    0.526075    11.00000   -1.20000
AFIX   0
C12   1    0.087806    0.371924    0.660418    11.00000    0.05844    0.07611 =
         0.13863    0.01965   -0.02367    0.02269
AFIX  23
H12A  2    0.097232    0.445509    0.711484    11.00000   -1.20000
H12B  2   -0.010725    0.346032    0.626531    11.00000   -1.20000
AFIX   0
C5    1    0.639078    0.205864    0.975085    11.00000    0.11108    0.10278 =
         0.06708   -0.00829   -0.03126    0.05432
AFIX  23
H5A   2    0.703146    0.181382    0.918987    11.00000   -1.20000
H5B   2    0.649330    0.170005    1.042575    11.00000   -1.20000
AFIX   0
C4    1    0.389800    0.147747    1.014745    11.00000    0.15142    0.13462 =
         0.06079    0.03469    0.01554    0.07230
AFIX  23
H4A   2    0.400829    0.223562    1.062498    11.00000   -1.20000
H4B   2    0.408738    0.092291    1.062472    11.00000   -1.20000
AFIX   0
part 1
CL4   5    0.071852    0.762586    0.749669    21.00000    0.09037    0.14391 =
         0.14257    0.00427   -0.02527    0.02757
O10   4    0.039961    0.787956    0.856984    21.00000    0.13544    0.17731 =
         0.03084   -0.01008    0.03697    0.01759
O9    4    0.053267    0.653491    0.702635    21.00000    0.14847    0.10237 =
         0.20304   -0.02950   -0.00243    0.05714
O8    4    0.228563    0.797110    0.751747    21.00000    0.05839    0.18798 =
         0.08881    0.01015    0.01611    0.01682
O7    4   -0.055796    0.789725    0.689874    21.00000    0.11686    0.17316 =
         0.13790    0.05995   -0.04690    0.02044
part 2
CL4'  5    0.073594    0.770387    0.743787   -21.00000    0.06177    0.06354 =
         0.04187    0.00241    0.00883    0.00720
O10'  4    0.053226    0.715148    0.844669   -21.00000    0.08895    0.33706 =
         0.14418    0.15341   -0.01911   -0.00162
O8'   4   -0.015408    0.836779    0.738533   -21.00000    0.19363    0.14075 =
         0.26392   -0.00831   -0.02876    0.09349
O7'   4    0.042802    0.682414    0.648767   -21.00000    0.23463    0.14399 =
         0.11431   -0.04919   -0.07435    0.05645
O9'   4    0.203824    0.855138    0.735349   -21.00000    0.14869    0.18691 =
         0.15233   -0.02150    0.06683   -0.08695
part 0
HKLF 4
REM  1 in P-1
REM R1 =  0.0540 for   3562 Fo > 4sig(Fo)  and  0.0737 for all   4713 data
REM    346 parameters refined using     18 restraints
END
WGHT      0.0688      0.5677
REM Highest difference peak  0.574,  deepest hole -0.276,  1-sigma level  0.052
Q1    1   0.4398  0.2218  0.9803  11.00000  0.05    0.57
Q2    1   0.3508  0.0812  0.9457  11.00000  0.05    0.34
Q3    1   0.8318  0.9991  0.5993  11.00000  0.05    0.30
Q4    1   0.0986  0.2525  0.7777  11.00000  0.05    0.25
Q5    1   0.0731  0.3311  0.7252  11.00000  0.05    0.24
Q6    1   0.1006  0.8597  0.6754  11.00000  0.05    0.24
Q7    1   0.1719  0.7166  0.6920  11.00000  0.05    0.23
Q8    1   0.6542  0.9591  0.7338  11.00000  0.05    0.22
Q9    1   0.6898  0.3215  0.8645  11.00000  0.05    0.22
Q10   1   0.5271  0.7818  0.3944  11.00000  0.05    0.22
Q11   1   0.5915  0.7692  0.3253  11.00000  0.05    0.20
Q12   1   0.5506  0.8601  0.5838  11.00000  0.05    0.19
Q13   1   0.1784  0.6926  0.7508  11.00000  0.05    0.19
Q14   1   0.1393  0.8015  0.6348  11.00000  0.05    0.18
Q15   1   0.2986  0.0208  0.8980  11.00000  0.05    0.18
Q16   1   0.4816  0.6948  0.2249  11.00000  0.05    0.18
Q17   1   0.0339  0.1189  0.9554  11.00000  0.05    0.18
Q18   1   0.5919  0.9924  0.6439  11.00000  0.05    0.17
Q19   1   0.4686  0.8427  0.4738  11.00000  0.05    0.17
Q20   1   0.0810  0.4340  0.7836  11.00000  0.05    0.17
;
data_global
_journal_date_recd_electronic     2012-02-04
_journal_date_accepted     2012-02-12
_journal_name_full     'Acta Crystallographica, Section E'
_journal_year     2012
_journal_volume     68
_journal_issue      3
_journal_page_first     o739
_journal_page_last     o739
_journal_paper_category     QO
_journal_paper_doi     10.1107/S1600536812006162
_journal_coeditor_code     HB6625
_publ_contact_author_name     'Xu, Jie'
_publ_contact_author_address
;
Ordered Matter Science Research Center,
College of Chemistry and Chemical Engineering,
Southeast UniVersity,
Nanjing 210096,
People's Republic of China
;
_publ_contact_author_email     chemcrystal66@yahoo.com.cn
_publ_contact_author_fax     '862552090626'
_publ_contact_author_phone     '862552090626'
_publ_section_title
;
2,4,5-Trichloroanilinium perchlorate 18-crown-6 clathrate
;
loop_
    _publ_author_name
    _publ_author_footnote
    _publ_author_address
    'Jie Xu' .
;
Ordered Matter Science Research Center,
College of Chemistry and Chemical Engineering,
Southeast University,
Nanjing 210096,
People's Republic of China
;
