# Supplementary material for: 2,4,5-Trichloro­anilinium perchlorate 18-crown-6 clathrate
Source: Acta Crystallogr Sect E Struct Rep Online. 2012 Feb 17;68(Pt 3):o739. doi: 10.1107/S1600536812006162 (PMC3295508; doi:10.1107/S1600536812006162)
Supplement: Supplementary file 2 [file e-68-0o739-Isup2.hkl]

# 
# h,k,l, Fc-squared, Fo-squared, sigma(Fo-squared) and status flag 
# 
data_I
 
_shelx_title ' 1 in P-1' 
_shelx_refln_list_code          4 
_shelx_F_calc_maximum      152.02 
_exptl_crystal_F_000       584.00 
_reflns_d_resolution_high  0.8255 
 
loop_ 
 _symmetry_equiv_pos_as_xyz 
 'x, y, z' 
 '-x, -y, -z' 
 
_cell_length_a     9.4961 
_cell_length_b    11.7828 
_cell_length_c    11.8521 
_cell_angle_alpha  97.863 
_cell_angle_beta   90.392 
_cell_angle_gamma 105.262 
 
_shelx_F_squared_multiplier     1.000 
 
loop_ 
 _refln_index_h 
 _refln_index_k 
 _refln_index_l 
 _refln_F_squared_calc 
 _refln_F_squared_meas 
 _refln_F_squared_sigma 
 _refln_observed_status 
   2   0   0      599.45      579.57      8.71 o 
   3   0   0     2172.23     2077.43     56.66 o 
   4   0   0      352.26      364.52     13.55 o 
   5   0   0      582.69      566.38     13.38 o 
   6   0   0       60.26       57.07      3.48 o 
   7   0   0       63.33       50.84      5.98 o 
   8   0   0      225.87      235.47     17.08 o 
   9   0   0        1.20        4.12      2.61 o 
  10   0   0       61.93       55.56      7.31 o 
  11   0   0       24.83       22.10      4.80 o 
 -11   1   0        0.07        0.00      2.88 o 
 -10   1   0        5.84        7.10      3.10 o 
  -9   1   0       22.37       18.15      3.96 o 
  -8   1   0      578.79      540.48     38.07 o 
  -7   1   0      118.51      126.39      7.57 o 
  -6   1   0        4.20        1.67      1.01 o 
  -5   1   0      853.70      882.85     22.52 o 
  -4   1   0     4154.55     4092.97    101.67 o 
  -3   1   0     1323.30     1376.78     27.07 o 
  -2   1   0      485.99      394.94     10.41 o 
   1   1   0      466.54      552.33      8.90 o 
   2   1   0      694.77      699.00      8.32 o 
   3   1   0     1632.39     1700.70     32.03 o 
   4   1   0     1334.93     1252.11     26.30 o 
   5   1   0      131.80      122.56      3.21 o 
   6   1   0      387.69      402.85     10.33 o 
   7   1   0      179.29      189.56     11.79 o 
   8   1   0       22.07       32.71      4.59 o 
   9   1   0       38.89       37.22      5.52 o 
  10   1   0       10.15       12.39      3.91 o 
 -11   2   0       23.58       23.87      4.50 o 
 -10   2   0        4.45       12.60      7.64 o 
  -9   2   0      139.64      145.88     11.16 o 
  -8   2   0      449.04      477.53     26.71 o 
  -7   2   0      769.88      785.73     25.64 o 
  -6   2   0      135.94      152.28      5.28 o 
  -5   2   0      211.68      223.81      6.57 o 
  -4   2   0      162.57      157.70      6.97 o 
  -3   2   0     1806.77     1811.64     37.58 o 
  -2   2   0    14798.91    15485.36    778.23 o 
  -1   2   0     2412.47     2356.50     21.90 o 
   0   2   0     2387.85     2488.71     28.37 o 
   1   2   0     7394.05     7189.28    481.00 o 
   2   2   0        0.19        2.68      0.85 o 
   3   2   0      373.06      420.71      8.17 o 
   4   2   0     2109.52     2098.26     48.18 o 
   5   2   0       29.49       23.57      1.37 o 
   6   2   0       19.35       13.97      2.07 o 
   7   2   0       22.46       19.47      3.82 o 
   8   2   0        6.18       10.57      4.92 o 
   9   2   0       77.14       75.41      6.78 o 
  10   2   0       23.94       38.91     13.58 o 
 -11   3   0       46.04       63.67      7.54 o 
 -10   3   0       29.26       30.96      4.50 o 
  -9   3   0       15.60       21.99      3.02 o 
  -8   3   0      118.96      103.09      5.89 o 
  -7   3   0      569.96      613.30     24.70 o 
  -6   3   0       51.66       53.51      4.73 o 
  -5   3   0      251.89      258.95     10.98 o 
  -4   3   0       95.09       77.26      3.42 o 
  -3   3   0      635.72      771.29     70.29 o 
  -2   3   0     2529.93     2604.35     46.22 o 
  -1   3   0     2396.39     2582.49     25.09 o 
   0   3   0       99.92       99.60      1.34 o 
   1   3   0      268.06      283.11     21.91 o 
   2   3   0       19.57       20.91      1.44 o 
   3   3   0     1366.19     1571.75     57.19 o 
   4   3   0     1830.49     2015.17     67.24 o 
   5   3   0     1594.48     1584.02     59.74 o 
   6   3   0       12.64       14.13      2.67 o 
   7   3   0        5.20        9.95      6.20 o 
   8   3   0       14.33       12.53      3.30 o 
   9   3   0       71.87       64.69      7.59 o 
  10   3   0      174.52      193.97     17.04 o 
 -11   4   0        0.02        0.00      3.06 o 
 -10   4   0      107.45      126.22     15.80 o 
  -9   4   0       10.66       13.79      2.54 o 
  -8   4   0       13.16       24.09      4.81 o 
  -7   4   0      140.01      139.94      6.25 o 
  -6   4   0      175.75      177.01      9.15 o 
  -5   4   0      843.58      854.69     23.74 o 
  -4   4   0      950.09      919.48     92.56 o 
  -3   4   0        8.74        5.67      3.26 o 
  -2   4   0      852.08      977.30     53.12 o 
  -1   4   0     1286.62     1293.45     14.11 o 
   0   4   0       20.80       32.72      1.13 o 
   1   4   0     1162.98     1168.03     25.53 o 
   2   4   0     1062.55     1022.78     52.02 o 
   3   4   0        4.33        0.98      2.72 o 
   4   4   0       36.58       45.45      1.98 o 
   5   4   0        0.58        0.48      1.33 o 
   6   4   0      745.14      743.30     36.40 o 
   7   4   0      123.60      105.42      9.59 o 
   8   4   0       16.65       29.64      6.54 o 
   9   4   0       16.37       24.09      4.85 o 
 -11   5   0       37.07       37.21      6.33 o 
 -10   5   0       11.76        6.41      2.35 o 
  -9   5   0       85.28       94.99      6.52 o 
  -8   5   0        9.91        9.10      2.08 o 
  -7   5   0       51.06       40.36      3.23 o 
  -6   5   0      307.45      336.38     11.07 o 
  -5   5   0      495.94      519.62     31.96 o 
  -4   5   0        5.28        6.53      1.98 o 
  -3   5   0      610.08      551.77     16.88 o 
  -2   5   0      938.23      980.80     58.48 o 
  -1   5   0       15.35       11.35      0.95 o 
   0   5   0      679.65      648.34     13.97 o 
   1   5   0     1942.04     2146.21     67.89 o 
   2   5   0     3660.14     3921.20    113.63 o 
   3   5   0      365.94      315.00     18.81 o 
   4   5   0        5.58        7.79      2.41 o 
   5   5   0      143.17      149.30      5.76 o 
   6   5   0       32.27       36.41      4.69 o 
   7   5   0      437.95      415.65     30.71 o 
   8   5   0       31.14       27.37      5.40 o 
   9   5   0        4.00        9.82      4.84 o 
 -11   6   0        2.01       10.18      6.54 o 
 -10   6   0        8.47       10.20      2.68 o 
  -9   6   0       53.37       72.63      5.68 o 
  -8   6   0        4.54        8.65      4.20 o 
  -7   6   0        0.51        1.23      2.25 o 
  -6   6   0      265.37      277.65     13.27 o 
  -5   6   0       59.18       58.61      3.96 o 
  -4   6   0       63.30       59.94      2.37 o 
  -3   6   0       37.05       40.10      1.65 o 
  -2   6   0       33.60       26.02      8.15 o 
  -1   6   0     2168.21     2064.42     42.27 o 
   0   6   0        6.14        7.66      0.86 o 
   1   6   0       23.92       22.15      1.36 o 
   2   6   0        3.16        0.81      1.39 o 
   3   6   0      569.82      551.85     31.96 o 
   4   6   0      329.91      361.15     11.86 o 
   5   6   0       24.07       21.43      2.61 o 
   6   6   0       12.82       15.15      4.84 o 
   7   6   0        3.58        4.38      2.70 o 
   8   6   0       42.99       46.31      7.18 o 
 -11   7   0       13.92       15.28      5.60 o 
 -10   7   0        4.29       10.54      2.64 o 
  -9   7   0        2.73        7.83      2.77 o 
  -8   7   0        2.93        8.49      5.48 o 
  -7   7   0        9.13       13.45      2.41 o 
  -6   7   0       70.40       68.82      3.34 o 
  -5   7   0      422.99      371.97     16.67 o 
  -4   7   0       27.86       22.30      1.10 o 
  -3   7   0      239.50      209.55     14.29 o 
  -2   7   0      364.67      312.96     35.84 o 
  -1   7   0     1164.13     1062.33     23.11 o 
   0   7   0        1.15        0.48      1.17 o 
   1   7   0      228.46      228.89      6.84 o 
   2   7   0        9.58        9.91      5.50 o 
   3   7   0        0.27        0.00      2.09 o 
   4   7   0       35.40       34.81      7.56 o 
   5   7   0        1.84        4.85      3.74 o 
   6   7   0        7.98       11.39     11.20 o 
   7   7   0        0.70        0.49      5.01 o 
   8   7   0        2.95        1.50      2.61 o 
 -10   8   0        0.08        0.36      2.32 o 
  -9   8   0       20.12       12.19      7.35 o 
  -8   8   0        4.60       10.39      2.61 o 
  -7   8   0       12.93       11.85      2.59 o 
  -6   8   0      225.47      244.58     12.01 o 
  -5   8   0       49.66       54.40      5.42 o 
  -4   8   0      329.61      344.93     32.41 o 
  -3   8   0      117.43      119.22      7.06 o 
  -2   8   0      475.55      527.78     25.61 o 
  -1   8   0      155.23      156.15     10.74 o 
   0   8   0      196.77      208.17      5.84 o 
   1   8   0       69.41       56.41      2.58 o 
   2   8   0        9.00        9.99      2.37 o 
   3   8   0       74.96       69.21      4.19 o 
   4   8   0       42.55       55.32      5.02 o 
   5   8   0       26.66       35.10      6.45 o 
   6   8   0        9.06        9.61      3.75 o 
   7   8   0       36.20       28.86      5.70 o 
 -10   9   0        3.11        2.07      5.52 o 
  -9   9   0        0.53        0.00      2.73 o 
  -8   9   0       65.78       56.90      6.40 o 
  -7   9   0        2.26        0.00      2.29 o 
  -6   9   0      120.53      125.29     16.14 o 
  -5   9   0       12.91       15.88      3.16 o 
  -4   9   0        4.92        7.46      6.20 o 
  -3   9   0      338.13      346.79     18.65 o 
  -2   9   0       12.99        4.10      2.94 o 
  -1   9   0      110.65       99.09     17.67 o 
   0   9   0       92.92       90.32      3.93 o 
   1   9   0       92.75       95.39      4.14 o 
   2   9   0       36.06       37.06      4.85 o 
   3   9   0      164.32      149.87      7.01 o 
   4   9   0        4.25        8.89      2.39 o 
   5   9   0        2.99        2.38      2.51 o 
   6   9   0       25.81       30.31      5.53 o 
 -10  10   0        2.42        2.47      3.55 o 
  -9  10   0       46.67       37.56      6.72 o 
  -8  10   0        0.00        3.93      3.17 o 
  -7  10   0        1.67        0.00      2.13 o 
  -6  10   0       43.51       39.87      5.18 o 
  -5  10   0        0.64        1.39      3.56 o 
  -4  10   0       48.88       58.06      6.84 o 
  -3  10   0      117.44      112.17     10.19 o 
  -2  10   0        0.73        0.00      3.18 o 
  -1  10   0      173.95      179.48     12.22 o 
   0  10   0        0.59        1.12      4.67 o 
   1  10   0        8.54        6.52      1.42 o 
   2  10   0       47.38       44.34      5.09 o 
   3  10   0       22.61       13.04      2.33 o 
   4  10   0        4.66        5.00      2.11 o 
   5  10   0       69.92       64.36      8.15 o 
  -9  11   0        2.57        3.19      3.29 o 
  -8  11   0       20.64       19.61      4.83 o 
  -7  11   0        4.38        5.96     12.90 o 
  -6  11   0      207.20      208.94     15.84 o 
  -5  11   0      213.31      234.06     17.57 o 
  -4  11   0       67.29       73.07     14.35 o 
  -3  11   0        5.43        5.47      3.54 o 
  -2  11   0      129.01      133.58     10.87 o 
  -1  11   0        6.04       13.09      4.14 o 
   0  11   0        5.18        4.91      3.46 o 
   1  11   0       82.50       67.96     12.65 o 
   2  11   0       12.36       18.47      3.84 o 
   3  11   0        6.10       10.24      4.01 o 
   4  11   0        6.83        4.24      5.43 o 
  -8  12   0        3.29       14.65     12.56 o 
  -7  12   0       16.10       19.43      5.31 o 
  -6  12   0       18.83       21.69      6.96 o 
  -5  12   0        4.36        0.00      4.67 o 
  -4  12   0        8.84       20.17      4.81 o 
  -3  12   0       23.38       24.72      5.22 o 
  -2  12   0       29.62       38.06      5.75 o 
  -1  12   0       20.02       19.81      6.54 o 
   0  12   0       40.03       50.49      7.12 o 
   1  12   0      101.62       99.12      9.52 o 
   2  12   0        5.43       11.45      9.08 o 
   3  12   0        0.08        9.00      5.43 o 
  -7  13   0        4.41        0.73      3.90 o 
  -6  13   0        0.19        0.06      3.05 o 
  -5  13   0        4.92        2.35      5.60 o 
  -4  13   0       67.33       74.59     10.11 o 
  -3  13   0        7.95       19.65      7.13 o 
  -2  13   0       99.29       96.45     10.51 o 
  -1  13   0        8.97       19.09      5.02 o 
   0  13   0       21.94       21.75      4.44 o 
   1  13   0        2.66        0.00      3.60 o 
  -4  14   0        9.36       11.78      8.23 o 
  -3  14   0       43.11       55.48      9.16 o 
  -2  14   0       46.51       51.72      8.88 o 
   1 -14   1        1.54       12.25     13.24 o 
   2 -14   1       13.68       13.73      4.41 o 
   3 -14   1       15.77       21.72      6.36 o 
   4 -14   1        7.10       22.89      6.48 o 
   5 -14   1        0.23        0.00      3.78 o 
  -1 -13   1        1.58        0.00      2.98 o 
   0 -13   1       13.49       17.71      8.32 o 
   1 -13   1        0.73        2.78      3.42 o 
   2 -13   1       25.21       25.76      5.22 o 
   3 -13   1       29.84       46.61      6.54 o 
   4 -13   1       83.38       81.05      9.23 o 
   5 -13   1        2.31        0.87      2.60 o 
   6 -13   1        0.74        0.10      5.09 o 
   7 -13   1        9.17        0.00      2.94 o 
  -3 -12   1        9.06        8.70      3.26 o 
  -2 -12   1       26.78       29.22      4.90 o 
  -1 -12   1       60.74       68.86      7.50 o 
   0 -12   1       65.66       66.58      8.83 o 
   1 -12   1       38.75       39.33      6.04 o 
   2 -12   1        1.10        0.00      2.41 o 
   3 -12   1       72.70       63.47      7.62 o 
   4 -12   1       12.39       14.70      6.71 o 
   5 -12   1        1.25        4.99      4.16 o 
   6 -12   1       88.80      101.89     10.49 o 
   7 -12   1        5.35        7.66      3.71 o 
   8 -12   1        0.47        1.90      3.65 o 
  -4 -11   1       27.91       29.03      9.34 o 
  -3 -11   1       18.75       26.60      4.00 o 
  -2 -11   1        4.35       14.81      3.60 o 
  -1 -11   1        1.49        2.94      2.87 o 
   0 -11   1        6.30       10.16      9.59 o 
   1 -11   1        7.20       11.33      8.91 o 
   2 -11   1       37.58       48.54      6.66 o 
   3 -11   1       97.92      114.08     12.14 o 
   4 -11   1       67.71       65.08      6.57 o 
   5 -11   1       57.95       66.22      7.02 o 
   6 -11   1       49.25       47.54      8.57 o 
   7 -11   1       11.03       15.60      6.37 o 
   8 -11   1       13.28       18.44      4.54 o 
   9 -11   1        0.54        5.11      3.74 o 
  -5 -10   1        0.54        0.00      2.12 o 
  -4 -10   1       17.85       14.76      2.64 o 
  -3 -10   1        6.82        7.95      1.89 o 
  -2 -10   1        4.07        4.14      1.41 o 
  -1 -10   1      172.95      156.61     10.76 o 
   0 -10   1       68.74       63.05      7.02 o 
   1 -10   1      120.18      110.12     10.28 o 
   2 -10   1        3.31        8.59      2.75 o 
   3 -10   1      196.67      224.49     14.66 o 
   4 -10   1       13.73       22.05      9.17 o 
   5 -10   1        7.37       11.94      5.69 o 
   6 -10   1       44.96       39.35      5.06 o 
   7 -10   1        4.53       16.46     10.86 o 
   8 -10   1        8.00        8.95      3.57 o 
   9 -10   1       16.73       16.99      7.64 o 
  10 -10   1        0.00        0.00      4.07 o 
  -6  -9   1       41.07       52.13      6.85 o 
  -5  -9   1        0.17        1.66      1.72 o 
  -4  -9   1       23.79       19.22      2.66 o 
  -3  -9   1      163.37      142.75      6.68 o 
  -2  -9   1        5.43        4.15      1.25 o 
  -1  -9   1      305.03      258.79      9.52 o 
   0  -9   1        4.72        7.41      2.68 o 
   1  -9   1        5.84        2.26      2.46 o 
   2  -9   1       20.91       19.41      4.41 o 
   3  -9   1       96.60       90.46      7.74 o 
   4  -9   1        0.01        7.85      6.71 o 
   5  -9   1        6.07        8.03      2.53 o 
   6  -9   1       16.98       29.00      5.94 o 
   7  -9   1        4.34        5.54      2.98 o 
   8  -9   1        0.08        2.75      2.41 o 
   9  -9   1       17.96       23.53      4.21 o 
  10  -9   1       22.16       32.08      9.59 o 
  -7  -8   1       26.57       25.81      5.58 o 
  -6  -8   1       75.36       80.57      8.60 o 
  -5  -8   1      101.43      116.46      8.98 o 
  -4  -8   1       55.51       68.55      4.36 o 
  -3  -8   1        6.71        7.60      2.19 o 
  -2  -8   1      448.13      409.17     13.95 o 
  -1  -8   1        7.77       13.36      4.03 o 
   0  -8   1       22.47       30.87      2.97 o 
   1  -8   1      308.39      345.01     15.70 o 
   2  -8   1        2.14       12.79      2.92 o 
   3  -8   1      144.50      145.99     16.65 o 
   4  -8   1       68.78       84.57      7.56 o 
   5  -8   1        6.56        6.40      2.04 o 
   6  -8   1       66.94       56.89      5.93 o 
   7  -8   1      161.78      138.92      5.91 o 
   8  -8   1        3.54        0.79      1.41 o 
   9  -8   1        0.10        0.00      3.02 o 
  10  -8   1        0.06        1.33      2.98 o 
  -8  -7   1       12.88       23.27      8.83 o 
  -7  -7   1        2.47        2.53      2.75 o 
  -6  -7   1       10.72       27.40      4.46 o 
  -5  -7   1       62.44       64.82     10.30 o 
  -4  -7   1       27.57       22.85      2.90 o 
  -3  -7   1       15.69        9.05      1.66 o 
  -2  -7   1       57.58       63.75      4.82 o 
  -1  -7   1      165.06      168.66      5.58 o 
   0  -7   1       59.27       60.75      2.04 o 
   1  -7   1      478.91      459.64     18.68 o 
   2  -7   1      216.63      240.02     11.14 o 
   3  -7   1      350.15      325.22     15.75 o 
   4  -7   1       37.26       29.59      3.43 o 
   5  -7   1       78.62       70.32      2.80 o 
   6  -7   1      397.15      375.85     26.93 o 
   7  -7   1      494.92      448.63     15.90 o 
   8  -7   1        8.81       18.74      2.49 o 
   9  -7   1        5.04        4.57      2.03 o 
  10  -7   1       16.98       21.94      3.48 o 
  11  -7   1       18.60       20.48      4.37 o 
  -8  -6   1       50.56       53.94      7.18 o 
  -7  -6   1        5.39       10.90      3.23 o 
  -6  -6   1        4.30        8.84      3.84 o 
  -5  -6   1        1.64        4.06      1.96 o 
  -4  -6   1       53.68       68.96      5.63 o 
  -3  -6   1        9.03       15.05      1.76 o 
  -2  -6   1      580.35      588.96     18.22 o 
  -1  -6   1     1993.42     2058.96     55.95 o 
   0  -6   1      270.04      279.82      7.67 o 
   1  -6   1      278.91      305.68     16.60 o 
   2  -6   1     2141.59     2206.21     82.79 o 
   3  -6   1      550.36      518.51     15.20 o 
   4  -6   1      855.68      865.24     52.60 o 
   5  -6   1      194.74      198.45     16.08 o 
   6  -6   1      109.85       91.39     11.46 o 
   7  -6   1        6.53       10.94      1.83 o 
   8  -6   1        1.51        6.65      3.13 o 
   9  -6   1       81.11       86.79      6.37 o 
  10  -6   1        0.44        0.00      1.76 o 
  11  -6   1        0.00        1.19      5.60 o 
  -9  -5   1        3.73        0.00      7.81 o 
  -8  -5   1       82.62       85.93     10.27 o 
  -7  -5   1        7.23        4.49      4.50 o 
  -6  -5   1        9.21       19.19      3.75 o 
  -5  -5   1      245.34      283.06     15.87 o 
  -4  -5   1        0.26        0.00      1.86 o 
  -3  -5   1      292.68      304.63     10.64 o 
  -2  -5   1     1626.00     1613.08     60.32 o 
  -1  -5   1        9.16        8.82      1.08 o 
   0  -5   1      878.72      812.62     51.47 o 
   1  -5   1        0.58        0.00      0.84 o 
   2  -5   1      499.99      468.04     22.02 o 
   3  -5   1       33.31       51.41      1.45 o 
   4  -5   1        7.84        6.76      0.83 o 
   5  -5   1     1095.74     1149.46     99.18 o 
   6  -5   1        7.91       14.44      6.05 o 
   7  -5   1        9.03        7.43      1.82 o 
   8  -5   1      264.04      279.56     25.46 o 
   9  -5   1        9.19       12.38      2.58 o 
  10  -5   1       29.97       32.18      5.52 o 
  11  -5   1       18.02       13.08      4.66 o 
  -9  -4   1        0.07        0.00      2.58 o 
  -8  -4   1        0.76        6.05      9.17 o 
  -7  -4   1       18.53       23.04      4.23 o 
  -6  -4   1      157.42      156.84     10.57 o 
  -5  -4   1      752.27      754.48     22.85 o 
  -4  -4   1      686.71      670.35     18.99 o 
  -3  -4   1      247.17      244.78      6.99 o 
  -2  -4   1      706.22      729.72     45.52 o 
  -1  -4   1        0.23        3.69      0.66 o 
   0  -4   1     2158.43     2095.62     50.77 o 
   1  -4   1      503.04      439.66     13.51 o 
   2  -4   1      995.67      992.80     19.17 o 
   3  -4   1       30.14       29.05      1.08 o 
   4  -4   1     2239.66     2265.45     74.38 o 
   5  -4   1       69.36       98.03      6.48 o 
   6  -4   1        4.30       11.21      2.72 o 
   7  -4   1       18.86       17.71      3.03 o 
   8  -4   1        0.16        0.55      1.51 o 
   9  -4   1       31.88       37.31      3.56 o 
  10  -4   1      106.64      111.42     10.67 o 
  11  -4   1        0.14        0.00      3.18 o 
 -10  -3   1        5.43       12.99      5.86 o 
  -9  -3   1       30.55       27.57      5.61 o 
  -8  -3   1       23.25       19.23      4.20 o 
  -7  -3   1      475.18      460.90     23.21 o 
  -6  -3   1       61.67       51.40      2.62 o 
  -5  -3   1      367.43      312.73      9.44 o 
  -4  -3   1      134.37      138.61      4.30 o 
  -3  -3   1      885.94      856.41     19.89 o 
  -2  -3   1     1069.15     1013.83     21.26 o 
  -1  -3   1      429.25      442.98      8.44 o 
   0  -3   1     2949.27     2838.07     37.88 o 
   1  -3   1    12898.01    13904.35    421.27 o 
   2  -3   1     8222.45     8860.17    179.24 o 
   3  -3   1       52.01       42.93      4.76 o 
   4  -3   1        6.15        7.44      1.01 o 
   5  -3   1      677.91      644.60     17.83 o 
   6  -3   1      100.49      103.28      4.52 o 
   7  -3   1        0.01        0.00      1.17 o 
   8  -3   1       28.62       26.49      2.59 o 
   9  -3   1      233.17      239.15     15.26 o 
  10  -3   1        1.58        0.25      2.24 o 
  11  -3   1        3.92        5.35      3.43 o 
 -10  -2   1       25.23       19.81      4.20 o 
  -9  -2   1       34.23       31.00      5.46 o 
  -8  -2   1        2.66        8.96      7.21 o 
  -7  -2   1       76.73       84.60      3.57 o 
  -6  -2   1        3.69        8.86      1.22 o 
  -5  -2   1      182.93      148.29      4.45 o 
  -4  -2   1      286.28      228.02      7.28 o 
  -3  -2   1     4003.07     3997.88     95.78 o 
  -2  -2   1     1431.50     1260.15     23.78 o 
  -1  -2   1     1135.35     1183.00     19.22 o 
   0  -2   1     1178.66     1030.12     11.58 o 
   1  -2   1      499.91      487.87     14.59 o 
   2  -2   1       91.41       70.48      6.80 o 
   3  -2   1     1213.81     1272.09     28.85 o 
   4  -2   1        3.41        1.58      1.09 o 
   5  -2   1     2792.63     3318.41    160.49 o 
   6  -2   1        4.18        9.51      1.40 o 
   7  -2   1      108.42       97.04      4.18 o 
   8  -2   1      744.39      694.23     35.72 o 
   9  -2   1      235.73      240.25     16.49 o 
  10  -2   1       16.68       29.40      6.03 o 
  11  -2   1        0.89        1.34      3.17 o 
 -10  -1   1       36.02       52.61      7.58 o 
  -9  -1   1        0.31        0.00      2.61 o 
  -8  -1   1       11.76       19.27      3.58 o 
  -7  -1   1     2467.89     2277.34     73.66 o 
  -6  -1   1      132.31      146.85      5.05 o 
  -5  -1   1       36.25       45.28      3.27 o 
  -4  -1   1      695.04      741.22     16.80 o 
  -3  -1   1     1888.72     1741.67     36.16 o 
  -2  -1   1      431.17      464.54     22.93 o 
  -1  -1   1     1060.01     1016.12     11.88 o 
   2  -1   1     3208.63     3339.23     45.89 o 
   3  -1   1     1443.62     1497.28     28.56 o 
   4  -1   1      196.08      210.81      5.02 o 
   5  -1   1     2172.76     2395.42     61.71 o 
   6  -1   1      891.11      882.09     44.34 o 
   7  -1   1      114.98       88.31      7.78 o 
   8  -1   1       80.42       88.43      7.98 o 
   9  -1   1       34.69       33.12      5.16 o 
  10  -1   1       23.43       26.49     13.41 o 
  11  -1   1       57.79       64.40      9.00 o 
 -11   0   1       20.85       16.10      4.08 o 
 -10   0   1        2.44        1.19      2.64 o 
  -9   0   1        0.17        0.00      2.28 o 
  -8   0   1       27.18       17.09      1.93 o 
  -7   0   1       75.64       65.87      3.34 o 
  -6   0   1      815.35      881.63     25.33 o 
  -5   0   1        1.33        1.06      0.78 o 
  -4   0   1       71.67       61.97      3.05 o 
  -3   0   1      187.16      199.54      4.15 o 
  -2   0   1     9362.64     9673.46    252.81 o 
   2   0   1     6724.26     7028.41     94.91 o 
   3   0   1     2237.56     2421.40     41.33 o 
   4   0   1     2354.69     2452.94     65.63 o 
   5   0   1     1244.22     1302.00     30.07 o 
   6   0   1      822.59      773.44     19.57 o 
   7   0   1      437.94      400.05     18.84 o 
   8   0   1       39.69       37.00      5.16 o 
   9   0   1       12.82       13.26      3.57 o 
  10   0   1       34.49       31.85      5.52 o 
  11   0   1        0.28        0.00      3.54 o 
 -11   1   1        1.05        0.00      4.84 o 
 -10   1   1       69.14       80.50     13.92 o 
  -9   1   1      165.74      184.04     12.74 o 
  -8   1   1       25.16       25.84      3.51 o 
  -7   1   1       37.76       37.26      2.70 o 
  -6   1   1      531.21      515.01     15.36 o 
  -5   1   1        4.84        6.07      2.03 o 
  -4   1   1      358.36      409.26      9.49 o 
  -3   1   1     1957.50     2119.86     43.61 o 
  -2   1   1        0.68        2.45      1.74 o 
  -1   1   1      755.48      661.78     22.37 o 
   1   1   1     2045.76     2179.28     46.20 o 
   2   1   1      913.95      940.56     23.17 o 
   3   1   1     1484.02     1238.81     12.97 o 
   4   1   1       54.58       40.83      1.99 o 
   5   1   1      425.72      381.64     16.66 o 
   6   1   1      188.75      159.36      8.69 o 
   7   1   1        7.91        2.04      2.08 o 
   8   1   1        7.64        7.72      3.31 o 
   9   1   1        0.65        0.00      4.84 o 
  10   1   1       16.68       17.87      4.92 o 
 -11   2   1        0.93        2.98      4.24 o 
 -10   2   1        0.15        1.39      2.54 o 
  -9   2   1        6.08       13.63      5.57 o 
  -8   2   1       71.88       62.40      4.05 o 
  -7   2   1        4.62        3.47      1.60 o 
  -6   2   1        0.03        6.97      1.41 o 
  -5   2   1      359.26      377.03     10.52 o 
  -4   2   1       40.71       55.84      2.15 o 
  -3   2   1     4979.13     5679.85    221.57 o 
  -2   2   1     4073.30     4109.46     98.86 o 
  -1   2   1     3515.79     3506.54     70.77 o 
   0   2   1     1549.59     1702.50     27.77 o 
   1   2   1    13263.06    12150.05    301.68 o 
   2   2   1      921.58      940.34     31.87 o 
   3   2   1     8327.41     7881.29    255.32 o 
   4   2   1     2275.91     2255.56     61.47 o 
   5   2   1      329.42      290.32     12.89 o 
   6   2   1      127.93      133.31      9.94 o 
   7   2   1      187.94      183.39     11.68 o 
   8   2   1        7.12       14.27      7.21 o 
   9   2   1       39.87       40.58      5.28 o 
  10   2   1        9.14        0.00      4.07 o 
 -11   3   1        9.26       18.86      8.06 o 
 -10   3   1       10.11       21.63      4.38 o 
  -9   3   1        6.14       15.55      2.90 o 
  -8   3   1       34.08       35.60      3.23 o 
  -7   3   1      744.84      796.69     34.64 o 
  -6   3   1        1.10        2.47      2.14 o 
  -5   3   1      768.26      925.33     61.69 o 
  -4   3   1      199.49      208.02      5.47 o 
  -3   3   1      382.40      400.88     21.16 o 
  -2   3   1        4.76        7.35      0.97 o 
  -1   3   1     7606.78     7931.33    237.73 o 
   0   3   1     4575.90     4693.11     98.59 o 
   1   3   1      130.25      119.38      3.49 o 
   2   3   1       73.89       70.84      3.17 o 
   3   3   1       49.77       52.70      3.35 o 
   4   3   1       17.98       15.85      1.07 o 
   5   3   1       19.23       17.05      1.14 o 
   6   3   1       11.79       13.68      2.94 o 
   7   3   1       75.18       80.28      7.18 o 
   8   3   1        2.36        3.83      3.73 o 
   9   3   1        0.65        1.14      2.82 o 
  10   3   1       68.03       77.06     10.36 o 
 -11   4   1        1.19        0.00      2.87 o 
 -10   4   1       72.31       70.63      5.59 o 
  -9   4   1       29.45       29.91      4.69 o 
  -8   4   1        6.57       20.01      5.32 o 
  -7   4   1      115.00      123.34      5.97 o 
  -6   4   1       60.37       58.23     10.04 o 
  -5   4   1     1751.41     1899.37     55.40 o 
  -4   4   1       74.98       59.82      3.48 o 
  -3   4   1       30.14       25.44      2.48 o 
  -2   4   1      243.00      223.46      9.66 o 
  -1   4   1     1300.54     1230.47     23.42 o 
   0   4   1     2447.24     2503.18     96.57 o 
   1   4   1        5.59        4.07      1.96 o 
   2   4   1        1.81        0.65      0.85 o 
   3   4   1        2.49        8.23      3.06 o 
   4   4   1       16.12       15.46      1.44 o 
   5   4   1        1.99       17.62      3.47 o 
   6   4   1       12.59       15.31      3.99 o 
   7   4   1      128.53      114.56     10.52 o 
   8   4   1       14.32       18.58      5.77 o 
   9   4   1        0.06       11.82     15.02 o 
 -11   5   1        6.30        8.40      5.26 o 
 -10   5   1        8.72       11.81      2.90 o 
  -9   5   1      178.52      197.79     10.71 o 
  -8   5   1      220.90      203.21      9.95 o 
  -7   5   1        4.46        2.12      2.06 o 
  -6   5   1      128.84      117.59      5.33 o 
  -5   5   1       17.89       22.04      3.74 o 
  -4   5   1      716.12      757.23     28.32 o 
  -3   5   1      291.55      301.37     16.89 o 
  -2   5   1       39.57       38.92      2.41 o 
  -1   5   1      259.36      271.70      5.77 o 
   0   5   1        0.11        3.78      0.82 o 
   1   5   1      368.66      380.41     11.58 o 
   2   5   1      260.13      295.44     19.23 o 
   3   5   1      224.97      220.34      6.92 o 
   4   5   1        0.18        0.00      1.13 o 
   5   5   1       58.57       76.03      3.53 o 
   6   5   1      234.93      220.47     13.43 o 
   7   5   1      169.49      172.46     17.76 o 
   8   5   1       25.59       32.79      7.56 o 
   9   5   1        8.65        3.55      3.21 o 
 -11   6   1        5.71       12.04      7.55 o 
 -10   6   1        2.67        2.01      2.17 o 
  -9   6   1        6.88        7.60      2.48 o 
  -8   6   1       56.96       54.21      4.12 o 
  -7   6   1        1.52        0.45      1.33 o 
  -6   6   1       10.20       14.54      2.75 o 
  -5   6   1       60.52       71.69      3.21 o 
  -4   6   1       35.46       33.72      1.72 o 
  -3   6   1       65.94       77.78      2.35 o 
  -2   6   1        1.75        3.98      0.82 o 
  -1   6   1       56.61       46.93      1.67 o 
   0   6   1      419.62      443.89     29.36 o 
   1   6   1      262.11      271.34      7.58 o 
   2   6   1        0.66        6.88      1.50 o 
   3   6   1      954.28      948.61     38.76 o 
   4   6   1       99.04       98.19      4.13 o 
   5   6   1       92.86       84.32      6.71 o 
   6   6   1        0.26        0.97      4.07 o 
   7   6   1        5.65        4.83      5.43 o 
   8   6   1       25.77       44.59      6.37 o 
 -11   7   1       19.51       18.51      6.79 o 
 -10   7   1        0.10        0.00      2.07 o 
  -9   7   1      141.01      142.70      8.61 o 
  -8   7   1        1.29        0.00      1.83 o 
  -7   7   1       49.45       48.03      5.45 o 
  -6   7   1        9.98       13.66      2.62 o 
  -5   7   1       14.45       15.52      4.74 o 
  -4   7   1       17.20       14.18      2.18 o 
  -3   7   1       41.07       34.70      3.86 o 
  -2   7   1        5.60        9.63      1.93 o 
  -1   7   1      560.40      563.13     14.56 o 
   0   7   1       87.10       73.06      2.85 o 
   1   7   1        3.43       11.09      2.73 o 
   2   7   1       88.28       88.80      3.92 o 
   3   7   1       33.99       52.05      5.86 o 
   4   7   1      129.23      130.67      5.76 o 
   5   7   1      211.02      231.84     14.52 o 
   6   7   1        0.80        0.00      3.23 o 
   7   7   1       10.66       23.04      4.24 o 
 -10   8   1        1.72        2.35      2.94 o 
  -9   8   1       21.69       18.99      4.05 o 
  -8   8   1        2.45        0.36      1.41 o 
  -7   8   1        9.27        7.93      3.27 o 
  -6   8   1       76.71       71.17      4.08 o 
  -5   8   1       53.39       54.83      2.88 o 
  -4   8   1     1133.02     1138.69     84.08 o 
  -3   8   1      259.12      275.17     22.19 o 
  -2   8   1      161.54      142.86      7.97 o 
  -1   8   1       36.69       27.97      2.99 o 
   0   8   1      783.98      759.36     54.75 o 
   1   8   1      260.43      264.88     16.98 o 
   2   8   1      288.86      272.81     19.33 o 
   3   8   1        0.51        0.60      2.30 o 
   4   8   1        7.86       11.94      2.41 o 
   5   8   1        8.10        4.53      2.68 o 
   6   8   1      179.11      157.96     14.10 o 
   7   8   1       27.87       33.61      7.30 o 
 -10   9   1        0.21        0.66      2.57 o 
  -9   9   1        6.58        6.87      6.11 o 
  -8   9   1       98.07       92.18      7.82 o 
  -7   9   1        0.88        9.50     10.95 o 
  -6   9   1        6.42       11.24      8.74 o 
  -5   9   1      110.38      126.58     11.38 o 
  -4   9   1      249.51      266.62     29.58 o 
  -3   9   1        0.58        2.94      2.55 o 
  -2   9   1      390.77      383.36     22.89 o 
  -1   9   1       44.71       51.82      4.98 o 
   0   9   1      106.25       91.32      5.27 o 
   1   9   1       20.11       25.86      3.63 o 
   2   9   1      361.11      356.15     24.32 o 
   3   9   1      118.59      104.98      5.94 o 
   4   9   1       10.37        9.72      4.24 o 
   5   9   1        0.11        0.63      2.20 o 
   6   9   1        7.48       11.42      3.91 o 
  -9  10   1        4.01        6.40      6.37 o 
  -8  10   1        0.94        5.16      3.64 o 
  -7  10   1        7.59       12.45      5.35 o 
  -6  10   1      185.52      158.82     12.79 o 
  -5  10   1        9.64       25.20      4.49 o 
  -4  10   1       15.42       19.90      5.26 o 
  -3  10   1      240.44      275.95     18.94 o 
  -2  10   1      693.20      746.51     43.44 o 
  -1  10   1       61.70       57.74      5.70 o 
   0  10   1        4.95        9.59      3.48 o 
   1  10   1       98.05       86.56      4.83 o 
   2  10   1       10.09       13.83      2.22 o 
   3  10   1        0.11        5.42      5.32 o 
   4  10   1        0.37        0.00      2.28 o 
   5  10   1        7.33        7.07      3.18 o 
  -9  11   1        1.56        5.58      3.56 o 
  -8  11   1        6.11       11.15      8.66 o 
  -7  11   1       12.93       15.87      9.00 o 
  -6  11   1       89.17       79.69      9.51 o 
  -5  11   1        5.97       17.47      3.93 o 
  -4  11   1        0.14        0.00      3.48 o 
  -3  11   1       12.57       32.73      5.99 o 
  -2  11   1       21.43       31.33      5.82 o 
  -1  11   1       83.19       85.21      9.06 o 
   0  11   1       43.22       45.50      6.36 o 
   1  11   1       22.69       21.66      3.79 o 
   2  11   1        1.91        1.03      2.27 o 
   3  11   1        0.31        0.89      3.99 o 
   4  11   1       25.32       41.43     10.53 o 
  -8  12   1        5.33       21.23     11.54 o 
  -7  12   1       30.58       28.76      6.45 o 
  -6  12   1        0.01        0.00      2.32 o 
  -5  12   1        0.40        0.00      3.05 o 
  -4  12   1        0.05        0.00      5.01 o 
  -3  12   1        1.96        0.93      6.20 o 
  -2  12   1        0.26        4.10      4.11 o 
  -1  12   1        8.22        7.79      3.90 o 
   0  12   1       11.49        7.50      3.43 o 
   1  12   1        2.54        1.20      2.82 o 
   2  12   1       39.08       41.31      9.17 o 
  -6  13   1        1.31       10.12      9.51 o 
  -5  13   1        0.57        0.19      2.80 o 
  -4  13   1        0.63       15.09     16.55 o 
  -3  13   1      123.18      126.74     14.02 o 
  -2  13   1      178.59      156.01     14.44 o 
  -1  13   1       11.24       16.77      6.71 o 
   0  13   1        2.20        4.68      3.58 o 
   1  13   1       37.09       37.91      7.90 o 
   1 -14   2        3.53        5.85      4.64 o 
   2 -14   2        3.13        1.91      3.21 o 
   3 -14   2        8.79        7.70      5.09 o 
   4 -14   2        3.65        0.30      3.73 o 
   5 -14   2        0.20        0.00      3.11 o 
  -1 -13   2       21.49       31.45      5.49 o 
   0 -13   2        2.99        2.95      3.23 o 
   1 -13   2        1.46        2.52      5.01 o 
   2 -13   2       12.61       21.01      5.49 o 
   3 -13   2       19.97       14.41      4.47 o 
   4 -13   2        0.17        0.00      2.51 o 
   5 -13   2        3.46        1.36      2.88 o 
   6 -13   2        3.67        4.76      4.16 o 
   7 -13   2        2.93        0.43      3.73 o 
  -3 -12   2        0.02        3.61      9.25 o 
  -2 -12   2       33.22       25.19      5.33 o 
  -1 -12   2       33.76       42.64      5.97 o 
   0 -12   2        3.53        0.00      2.97 o 
   1 -12   2       31.67       45.21      6.88 o 
   2 -12   2        9.73       10.66      4.33 o 
   3 -12   2        2.36        3.26      3.99 o 
   4 -12   2        3.04        2.84      3.48 o 
   5 -12   2       42.50       54.89      7.45 o 
   6 -12   2       14.63        7.09      3.73 o 
   7 -12   2        0.10        0.51      2.89 o 
   8 -12   2        0.34        1.97      2.83 o 
  -4 -11   2       23.81       21.93      5.18 o 
  -3 -11   2        0.06        7.31      8.40 o 
  -2 -11   2        0.02        0.00      2.24 o 
  -1 -11   2       22.69       18.04      3.99 o 
   0 -11   2       28.09       29.69      4.44 o 
   1 -11   2       15.97       24.04      4.64 o 
   2 -11   2      161.63      168.09     11.59 o 
   3 -11   2       91.88       78.48      7.19 o 
   4 -11   2        2.48        3.11      4.58 o 
   5 -11   2        0.05        6.37      3.34 o 
   6 -11   2        0.03        2.96      3.23 o 
   7 -11   2       34.17       33.32     10.95 o 
   8 -11   2        4.00        7.22      4.84 o 
   9 -11   2        0.67        0.00      3.83 o 
  -5 -10   2        6.59        2.70      2.63 o 
  -4 -10   2       39.15       41.43      4.22 o 
  -3 -10   2        0.08        0.95      2.62 o 
  -2 -10   2       90.36       90.02      4.34 o 
  -1 -10   2       51.59       53.86      5.25 o 
   0 -10   2       17.89       22.65      3.99 o 
   1 -10   2       16.62       14.20      3.59 o 
   2 -10   2       22.33       25.63      5.69 o 
   3 -10   2      596.93      609.85     32.10 o 
   4 -10   2       68.56       61.35     12.14 o 
   5 -10   2        0.40        0.74      1.97 o 
   6 -10   2       87.46       76.01      6.83 o 
   7 -10   2       36.81       45.18      5.31 o 
   8 -10   2       98.67      108.99     10.01 o 
   9 -10   2        3.83        3.72      3.82 o 
  -6  -9   2       17.62       20.83      4.76 o 
  -5  -9   2       42.25       45.49      4.51 o 
  -4  -9   2        1.03        2.00      1.78 o 
  -3  -9   2        3.77        3.53      2.07 o 
  -2  -9   2        2.88        4.30      1.44 o 
  -1  -9   2       13.14       15.67      1.62 o 
   0  -9   2      259.16      283.28     21.34 o 
   1  -9   2       64.36       62.33      5.68 o 
   2  -9   2       15.90       21.15      4.07 o 
   3  -9   2        5.20        8.17      8.66 o 
   4  -9   2      235.38      222.94     12.29 o 
   5  -9   2        3.42        4.61      2.57 o 
   6  -9   2       11.70       18.10      3.48 o 
   7  -9   2        0.28       10.77      6.37 o 
   8  -9   2        5.76        8.74      3.36 o 
   9  -9   2        1.91        3.29      2.97 o 
  10  -9   2        2.34        0.00      2.80 o 
  -7  -8   2        3.30        4.24      3.65 o 
  -6  -8   2        9.15       13.44      3.91 o 
  -5  -8   2       46.11       57.60      4.69 o 
  -4  -8   2      114.82      124.53      6.87 o 
  -3  -8   2        0.30        0.00      1.41 o 
  -2  -8   2       77.33       70.27      4.19 o 
  -1  -8   2      432.92      437.30     20.61 o 
   0  -8   2     1471.26     1448.75     75.38 o 
   1  -8   2        0.02        0.00      2.12 o 
   2  -8   2     1074.60     1066.58     46.51 o 
   3  -8   2        1.02        3.37      1.78 o 
   4  -8   2       58.59       56.53      5.10 o 
   5  -8   2       48.56       45.37      7.98 o 
   6  -8   2       56.72       62.20      6.04 o 
   7  -8   2       41.34       42.63      2.82 o 
   8  -8   2       13.50        9.76      2.18 o 
   9  -8   2       43.06       43.27      4.92 o 
  10  -8   2       13.50       12.20      4.08 o 
  -8  -7   2       61.52       77.66      9.86 o 
  -7  -7   2        1.05        2.21      2.97 o 
  -6  -7   2       10.48       15.39      5.07 o 
  -5  -7   2      172.11      162.93      8.16 o 
  -4  -7   2       66.81       76.41      6.32 o 
  -3  -7   2      244.93      279.48     15.90 o 
  -2  -7   2       34.04       25.25      3.91 o 
  -1  -7   2      235.04      274.51     21.32 o 
   0  -7   2      366.20      400.97     22.71 o 
   1  -7   2      210.37      206.46      9.51 o 
   2  -7   2       73.09       68.34      5.78 o 
   3  -7   2      123.23      118.08      9.09 o 
   4  -7   2       41.16       38.24      3.02 o 
   5  -7   2      103.17       85.81      8.65 o 
   6  -7   2      160.82      152.23     12.63 o 
   7  -7   2      109.29      113.68      5.55 o 
   8  -7   2       28.09       12.72      2.11 o 
   9  -7   2        0.20        1.86      1.75 o 
  10  -7   2        1.89        0.24      2.99 o 
  11  -7   2        8.79       15.13     11.71 o 
  -8  -6   2        0.16        2.08      2.80 o 
  -7  -6   2       91.39       91.99      8.78 o 
  -6  -6   2       11.43       15.39      3.23 o 
  -5  -6   2       34.81       32.32      3.11 o 
  -4  -6   2      185.32      171.32      6.90 o 
  -3  -6   2       20.85       20.29      2.97 o 
  -2  -6   2     1168.46     1147.38     32.71 o 
  -1  -6   2      251.18      218.77      6.34 o 
   0  -6   2       19.71       31.21      2.09 o 
   1  -6   2     1076.94     1083.90     26.69 o 
   2  -6   2      221.49      211.17     13.95 o 
   3  -6   2      500.84      509.35     27.05 o 
   4  -6   2      614.11      591.40     13.39 o 
   5  -6   2       23.95       26.93      3.95 o 
   6  -6   2       23.73       28.90      4.55 o 
   7  -6   2        0.02        4.17      2.86 o 
   8  -6   2        0.16        4.88      4.39 o 
   9  -6   2      231.01      219.23     11.83 o 
  10  -6   2        3.94        4.41      4.07 o 
  11  -6   2        0.81        0.00      2.97 o 
  -9  -5   2        4.17        2.03      7.30 o 
  -8  -5   2       39.39       42.10      6.72 o 
  -7  -5   2        1.36        4.85      2.50 o 
  -6  -5   2        5.42        9.10      1.80 o 
  -5  -5   2       94.02      112.27      5.36 o 
  -4  -5   2        6.85       11.75      4.27 o 
  -3  -5   2      314.20      325.37      9.62 o 
  -2  -5   2       21.69       33.93      1.89 o 
  -1  -5   2      261.72      276.50      9.33 o 
   0  -5   2        5.05        4.62      1.85 o 
   1  -5   2      199.79      211.34      5.69 o 
   2  -5   2      570.62      564.07     41.26 o 
   3  -5   2     1674.77     1855.78     42.44 o 
   4  -5   2      298.07      279.02     11.20 o 
   5  -5   2      236.07      200.53      8.22 o 
   6  -5   2      609.52      602.14     36.03 o 
   7  -5   2        6.36        6.86      1.75 o 
   8  -5   2        9.04        9.11      2.89 o 
   9  -5   2       32.76       27.29      5.29 o 
  10  -5   2      292.30      320.70     22.45 o 
  11  -5   2        0.98        0.00      4.41 o 
  -9  -4   2        2.79        0.00      3.23 o 
  -8  -4   2        2.78        5.12      3.29 o 
  -7  -4   2       25.79       26.81      3.05 o 
  -6  -4   2      273.28      252.81      9.53 o 
  -5  -4   2      623.90      631.48     20.33 o 
  -4  -4   2      215.75      214.24      7.88 o 
  -3  -4   2       32.55       36.76      2.04 o 
  -2  -4   2        0.01        8.98      3.48 o 
  -1  -4   2      680.00      712.48     15.29 o 
   0  -4   2     1495.91     1613.42     43.28 o 
   1  -4   2      384.02      493.63      7.44 o 
   2  -4   2     3815.63     4012.29     98.52 o 
   3  -4   2      236.47      224.55      4.66 o 
   4  -4   2      297.97      348.47     18.05 o 
   5  -4   2       65.39       61.30      4.44 o 
   6  -4   2     1039.99     1016.13     50.86 o 
   7  -4   2      141.12      144.03      6.03 o 
   8  -4   2        4.70       10.41      3.03 o 
   9  -4   2       19.34       19.67      4.42 o 
  10  -4   2       34.09       38.22      5.54 o 
  11  -4   2        0.08        1.10      2.94 o 
 -10  -3   2       32.73       36.77      7.30 o 
  -9  -3   2       34.57       46.17     11.89 o 
  -8  -3   2      180.58      165.66     11.71 o 
  -7  -3   2        5.33        6.58      1.45 o 
  -6  -3   2      243.15      229.67      8.90 o 
  -5  -3   2        0.10        0.05      1.35 o 
  -4  -3   2       22.57       14.87      3.54 o 
  -3  -3   2      211.55      203.92      5.27 o 
  -2  -3   2     1315.87     1179.56     25.30 o 
  -1  -3   2      745.07      763.08     14.63 o 
   0  -3   2      181.02      227.58      3.87 o 
   1  -3   2    16254.54    16684.58    355.71 o 
   2  -3   2    21281.25    21965.28    536.51 o 
   3  -3   2      185.37      157.98      4.76 o 
   4  -3   2        8.00       14.36      1.94 o 
   5  -3   2      844.25      937.09     25.30 o 
   6  -3   2        4.66        5.15      1.30 o 
   7  -3   2       41.88       39.70      2.91 o 
   8  -3   2       89.92       89.73      4.45 o 
   9  -3   2        1.60        0.39      1.98 o 
  10  -3   2        5.95       14.72      3.82 o 
  11  -3   2       40.00       42.23     12.39 o 
 -10  -2   2        3.48        2.48      2.99 o 
  -9  -2   2        2.04        2.79      2.63 o 
  -8  -2   2       99.79       88.26      4.46 o 
  -7  -2   2      436.52      459.56     16.37 o 
  -6  -2   2      190.74      186.29      6.92 o 
  -5  -2   2      135.90      124.64      4.41 o 
  -4  -2   2        4.49        2.13      0.88 o 
  -3  -2   2      271.71      336.33     11.68 o 
  -2  -2   2      439.77      346.26     11.19 o 
  -1  -2   2     6280.97     5744.26    140.58 o 
   0  -2   2      183.02      188.54      3.56 o 
   1  -2   2    12415.58    13134.81    338.43 o 
   2  -2   2        0.61        0.00      0.59 o 
   3  -2   2      184.75      210.79      6.20 o 
   4  -2   2     1595.87     1555.38     35.07 o 
   5  -2   2       84.85       87.98      2.93 o 
   6  -2   2      424.52      451.10     34.47 o 
   7  -2   2      158.40      175.07     11.85 o 
   8  -2   2      149.55      126.70      8.52 o 
   9  -2   2       37.71       50.67     10.19 o 
  10  -2   2        4.92        1.26      2.49 o 
  11  -2   2       10.64        9.60      4.38 o 
 -10  -1   2       68.47       67.63      7.86 o 
  -9  -1   2       26.06       19.66      3.84 o 
  -8  -1   2        0.64        3.68      1.31 o 
  -7  -1   2      682.08      687.02     23.51 o 
  -6  -1   2      587.87      557.86     16.69 o 
  -5  -1   2     1511.03     1454.14     40.11 o 
  -4  -1   2      301.46      249.76      6.22 o 
  -3  -1   2      158.26      184.25      5.47 o 
  -2  -1   2     2763.59     2524.85    155.15 o 
  -1  -1   2     6011.88     6711.75     93.75 o 
   0  -1   2     2968.98     2709.78     76.11 o 
   1  -1   2     1801.05     1932.92     81.35 o 
   2  -1   2      421.22      460.86      6.97 o 
   3  -1   2       90.81       87.01      2.21 o 
   4  -1   2       48.49       49.20      2.14 o 
   5  -1   2     1057.84     1086.48     24.41 o 
   6  -1   2      242.59      248.51      6.20 o 
   7  -1   2      186.32      219.37     12.05 o 
   8  -1   2       26.62       19.39      4.16 o 
   9  -1   2        6.58        4.24      3.00 o 
  10  -1   2        4.82        1.96      2.65 o 
  11  -1   2       35.43       40.11      6.48 o 
 -11   0   2       18.53       27.02     10.70 o 
 -10   0   2       20.52       37.94      6.09 o 
  -9   0   2        2.51        2.27      1.36 o 
  -8   0   2       12.88        8.92      1.60 o 
  -7   0   2       31.12       24.30      2.42 o 
  -6   0   2      940.15      926.03     28.54 o 
  -5   0   2      432.57      434.71     11.92 o 
  -4   0   2      152.89      194.37     19.43 o 
  -3   0   2      436.42      405.35     10.71 o 
  -2   0   2    12498.77    11953.83    200.12 o 
  -1   0   2     1927.39     2141.61     19.39 o 
   0   0   2      683.62      725.11     10.98 o 
   1   0   2     3006.21     3052.59     39.37 o 
   2   0   2     2021.96     1944.74     20.67 o 
   3   0   2       34.61       24.65      1.67 o 
   4   0   2       39.38       53.44      3.53 o 
   5   0   2      129.58      129.78      6.97 o 
   6   0   2      799.88      846.28     36.28 o 
   7   0   2      210.78      237.48     13.00 o 
   8   0   2      118.72      120.89      9.85 o 
   9   0   2        5.65        7.57      3.09 o 
  10   0   2       24.81       37.13      6.37 o 
 -11   1   2        0.90        7.03      5.01 o 
 -10   1   2      157.40      152.33     13.00 o 
  -9   1   2       78.19       69.71      4.61 o 
  -8   1   2       62.31       62.86      4.04 o 
  -7   1   2       10.02       12.45      2.01 o 
  -6   1   2      362.96      335.41     10.83 o 
  -5   1   2      528.06      547.98     15.02 o 
  -4   1   2      974.26     1117.07     36.70 o 
  -3   1   2     6737.55     7118.99    198.58 o 
  -2   1   2     5919.59     5957.75    113.82 o 
  -1   1   2     3330.87     2898.48     34.99 o 
   0   1   2      475.61      473.07     20.08 o 
   1   1   2     4425.95     4489.90     67.99 o 
   2   1   2      175.22      156.52      6.37 o 
   3   1   2       18.98       30.09      1.98 o 
   4   1   2      135.34      132.14      7.99 o 
   5   1   2      194.94      243.98     10.58 o 
   6   1   2      338.51      336.04     23.40 o 
   7   1   2       36.89       46.11      6.62 o 
   8   1   2       92.15       87.53      8.17 o 
   9   1   2       58.94       76.20      8.28 o 
  10   1   2        2.02        0.00      2.81 o 
 -11   2   2        0.14        2.43      6.54 o 
 -10   2   2       28.57       27.74      4.68 o 
  -9   2   2      109.36      120.89      6.97 o 
  -8   2   2      133.64      129.97      6.75 o 
  -7   2   2      151.36      127.38      6.21 o 
  -6   2   2       54.24       57.93      3.17 o 
  -5   2   2       49.98       41.36      4.66 o 
  -4   2   2     1732.53     1723.80     55.00 o 
  -3   2   2      659.16      599.16     13.37 o 
  -2   2   2     3008.43     3065.30     60.69 o 
  -1   2   2    23111.27    20352.78    583.60 o 
   0   2   2     4684.35     4761.91     98.42 o 
   1   2   2      540.50      600.35     11.02 o 
   2   2   2      510.71      455.70     11.30 o 
   3   2   2     1441.10     1567.42     31.81 o 
   4   2   2      225.07      325.71     22.62 o 
   5   2   2     1425.35     1460.95     61.25 o 
   6   2   2       32.49       35.00      5.18 o 
   7   2   2      531.84      502.81     39.51 o 
   8   2   2       51.06       50.02      5.28 o 
   9   2   2       38.45       35.31      5.38 o 
  10   2   2       30.62       19.82      4.76 o 
 -11   3   2        0.35        2.18      3.40 o 
 -10   3   2        6.83        8.00      2.45 o 
  -9   3   2       63.10       59.78      4.87 o 
  -8   3   2      129.71      136.03      7.76 o 
  -7   3   2       21.12       38.37     11.04 o 
  -6   3   2      351.46      328.23     10.83 o 
  -5   3   2        0.06        0.00      0.89 o 
  -4   3   2       50.09       44.36      1.99 o 
  -3   3   2        0.07        5.56      0.79 o 
  -2   3   2       99.47       98.73      3.45 o 
  -1   3   2      332.22      352.67     20.86 o 
   0   3   2     1725.45     1648.11     35.54 o 
   1   3   2      632.59      650.60     53.06 o 
   2   3   2      257.36      235.93     12.11 o 
   3   3   2      531.00      604.74     24.67 o 
   4   3   2      840.71      820.13     26.43 o 
   5   3   2       10.69        6.79      2.55 o 
   6   3   2      388.56      392.83     24.93 o 
   7   3   2        0.14        0.00      2.22 o 
   8   3   2       29.47       34.30      5.82 o 
   9   3   2       16.18       17.79      7.30 o 
 -11   4   2       20.12       20.65      6.45 o 
 -10   4   2       67.25       69.76      5.53 o 
  -9   4   2        2.21        5.37      4.03 o 
  -8   4   2       57.25       55.60      6.10 o 
  -7   4   2       10.71       19.03      2.58 o 
  -6   4   2        8.07       12.28      2.62 o 
  -5   4   2      816.52      892.09     72.74 o 
  -4   4   2      274.75      268.91     14.73 o 
  -3   4   2       20.24       19.87      1.72 o 
  -2   4   2     1242.15     1163.86     35.63 o 
  -1   4   2      326.67      354.40     18.02 o 
   0   4   2     9442.51     8925.37    244.72 o 
   1   4   2      487.81      428.38     43.56 o 
   2   4   2      402.19      431.52     10.45 o 
   3   4   2      114.20      104.97      4.10 o 
   4   4   2      565.02      534.14     13.44 o 
   5   4   2        4.63        3.38      4.07 o 
   6   4   2       20.15       36.17      5.26 o 
   7   4   2       14.44       18.79      4.71 o 
   8   4   2        4.29        8.24      3.47 o 
   9   4   2        2.34        2.03      2.85 o 
 -11   5   2        2.59        0.00      2.75 o 
 -10   5   2       11.11       10.92      3.14 o 
  -9   5   2       37.46       34.88      3.85 o 
  -8   5   2       47.36       47.60      5.79 o 
  -7   5   2       39.73       39.41      3.39 o 
  -6   5   2       50.80       58.84      8.35 o 
  -5   5   2       35.46       40.05      3.09 o 
  -4   5   2     2098.11     2099.77     78.42 o 
  -3   5   2       17.15       18.37      2.87 o 
  -2   5   2      806.78      837.82     19.63 o 
  -1   5   2       86.90       72.59      4.44 o 
   0   5   2     1384.98     1281.44     54.60 o 
   1   5   2      435.97      448.91     22.81 o 
   2   5   2       44.63       68.42      3.83 o 
   3   5   2      144.62      120.91      4.36 o 
   4   5   2      509.90      491.91     14.29 o 
   5   5   2      162.59      160.75     10.86 o 
   6   5   2       11.41       11.96      2.94 o 
   7   5   2        7.68        8.73      3.11 o 
   8   5   2        8.21       13.74      4.02 o 
   9   5   2       51.64       48.91      6.68 o 
 -11   6   2        0.61        4.62      2.87 o 
 -10   6   2        7.22       10.38      3.24 o 
  -9   6   2       11.73       17.24      3.08 o 
  -8   6   2       86.84       84.04      5.83 o 
  -7   6   2      312.03      301.83     17.50 o 
  -6   6   2       35.37       37.10      4.30 o 
  -5   6   2       16.13       20.79      2.38 o 
  -4   6   2        4.76       12.42      3.49 o 
  -3   6   2     1684.20     1837.70     50.82 o 
  -2   6   2      163.77      135.74      3.82 o 
  -1   6   2      556.25      565.42     41.15 o 
   0   6   2       42.40       43.98      4.08 o 
   1   6   2       39.17       39.99      2.24 o 
   2   6   2      840.83      776.57     29.86 o 
   3   6   2        9.92       12.61      2.53 o 
   4   6   2      656.45      598.23     19.26 o 
   5   6   2      467.89      488.09     26.92 o 
   6   6   2        4.23       10.41      6.88 o 
   7   6   2       31.56       24.52     10.10 o 
   8   6   2       68.74       72.63      9.09 o 
 -10   7   2        2.90        3.31      2.22 o 
  -9   7   2        2.46        1.46      2.03 o 
  -8   7   2        2.08        0.94      1.65 o 
  -7   7   2      418.62      397.91     70.59 o 
  -6   7   2       86.32       88.90      6.67 o 
  -5   7   2      155.65      182.60      7.22 o 
  -4   7   2      333.01      329.35     11.53 o 
  -3   7   2      382.61      357.28     12.82 o 
  -2   7   2      108.04       85.66      7.28 o 
  -1   7   2     1157.14     1126.68     64.35 o 
   0   7   2     1262.27     1307.92     47.59 o 
   1   7   2       51.20       55.39      3.05 o 
   2   7   2      181.88      181.44      7.02 o 
   3   7   2       38.86       30.38      5.01 o 
   4   7   2      145.45      151.55      7.04 o 
   5   7   2      165.21      178.99     11.66 o 
   6   7   2        2.03        2.23      2.32 o 
   7   7   2      109.21       94.49      9.97 o 
 -10   8   2        1.15       12.08      9.08 o 
  -9   8   2        0.07        0.04      2.33 o 
  -8   8   2       14.32       13.96      3.27 o 
  -7   8   2       80.54       67.32      8.06 o 
  -6   8   2        1.24        0.00      1.26 o 
  -5   8   2      559.31      629.34     21.00 o 
  -4   8   2      500.22      504.21     15.34 o 
  -3   8   2      116.25      148.59      9.23 o 
  -2   8   2       10.20        9.51      4.32 o 
  -1   8   2        6.48        7.23      1.24 o 
   0   8   2       17.82       15.20      1.60 o 
   1   8   2      278.27      278.25     12.39 o 
   2   8   2       44.99       45.93      3.15 o 
   3   8   2      137.11      138.53      8.53 o 
   4   8   2      156.41      165.72      7.83 o 
   5   8   2        1.61        0.00      2.20 o 
   6   8   2      115.08      108.79     10.89 o 
   7   8   2        0.92        0.15      8.83 o 
 -10   9   2        0.53        0.38      2.76 o 
  -9   9   2       77.62       82.46      8.43 o 
  -8   9   2       11.40       13.97      7.38 o 
  -7   9   2        3.36      127.71     73.08 o 
  -6   9   2      113.69      128.63      9.47 o 
  -5   9   2      154.50      145.80     11.25 o 
  -4   9   2       90.77      103.08      9.51 o 
  -3   9   2      100.97       90.60      9.26 o 
  -2   9   2       20.40       30.05      5.01 o 
  -1   9   2       60.99       55.89      4.92 o 
   0   9   2       68.13       76.04      3.69 o 
   1   9   2        4.84        5.28      1.46 o 
   2   9   2      175.09      171.24      8.32 o 
   3   9   2        4.67        7.09      1.96 o 
   4   9   2        3.91       11.01      3.02 o 
   5   9   2        0.07        0.00      2.39 o 
   6   9   2       14.83       13.68      6.20 o 
  -9  10   2        0.04       13.48      4.27 o 
  -8  10   2       37.75       47.85      7.17 o 
  -7  10   2       56.72       58.54      6.48 o 
  -6  10   2       65.43       68.75     14.01 o 
  -5  10   2        6.05        5.83      2.95 o 
  -4  10   2       26.58       27.68      4.69 o 
  -3  10   2        1.41        0.98      2.23 o 
  -2  10   2      137.18      147.36     12.15 o 
  -1  10   2      526.25      572.76     36.07 o 
   0  10   2      100.57       88.47      7.24 o 
   1  10   2       31.80       35.58      4.18 o 
   2  10   2       34.71       31.34      3.59 o 
   3  10   2      224.18      224.75     11.76 o 
   4  10   2       28.35       25.59      6.71 o 
   5  10   2       10.71        8.27      3.67 o 
  -8  11   2        0.06        0.00      3.06 o 
  -7  11   2        2.28        2.06      5.01 o 
  -6  11   2        2.51        2.48      3.14 o 
  -5  11   2       95.91       83.02      8.12 o 
  -4  11   2       13.06        7.14      3.14 o 
  -3  11   2       10.37       12.17     11.97 o 
  -2  11   2      108.26      108.94     16.82 o 
  -1  11   2      410.82      420.37     27.66 o 
   0  11   2       39.68       30.63      6.28 o 
   1  11   2       13.06       22.74     10.53 o 
   2  11   2       11.59       18.89      4.40 o 
   3  11   2        0.48        0.00      4.75 o 
   4  11   2       12.70       27.67      9.00 o 
  -7  12   2        5.97        6.20      3.55 o 
  -6  12   2        6.84       14.67      4.07 o 
  -5  12   2       32.78       23.96      5.68 o 
  -4  12   2       16.47       29.37      8.66 o 
  -3  12   2      143.53      164.61     13.66 o 
  -2  12   2        0.20        0.00      3.58 o 
  -1  12   2        4.38        3.14      4.41 o 
   0  12   2        1.88        3.58      3.60 o 
   1  12   2       94.58       85.73     13.25 o 
   2  12   2        3.44        7.89      8.32 o 
  -6  13   2       11.10       10.77      4.85 o 
  -5  13   2        2.31        3.16      3.14 o 
  -4  13   2        0.64        0.00      4.00 o 
  -3  13   2      114.35      135.07     13.03 o 
  -2  13   2       76.52       90.89     24.20 o 
  -1  13   2        0.14        0.00      2.76 o 
   0  13   2        1.23        0.00      2.87 o 
   1 -14   3        4.95        9.19      4.66 o 
   2 -14   3        8.38       13.43      6.62 o 
   3 -14   3        5.94        9.59      4.68 o 
   4 -14   3        3.40        0.00      4.41 o 
  -1 -13   3       17.60       12.46      4.66 o 
   0 -13   3        5.76        8.91      4.06 o 
   1 -13   3        3.76        4.62      3.34 o 
   2 -13   3        6.73        3.84      3.29 o 
   3 -13   3        0.02        0.00      2.58 o 
   4 -13   3       48.11       48.62      8.24 o 
   5 -13   3       11.04       20.81      6.37 o 
   6 -13   3        0.10        7.19      3.42 o 
   7 -13   3        3.91        4.51      3.70 o 
  -3 -12   3        0.92        0.00      2.85 o 
  -2 -12   3        5.55        3.22      3.29 o 
  -1 -12   3        0.87        0.63      2.35 o 
   0 -12   3       55.19       57.92     14.60 o 
   1 -12   3        3.47        6.19      3.43 o 
   2 -12   3        1.06       10.71     10.69 o 
   3 -12   3        1.76        4.64      2.94 o 
   4 -12   3        3.08        0.41      2.32 o 
   5 -12   3        5.09        3.58      5.01 o 
   6 -12   3        1.23        5.08      2.98 o 
   7 -12   3        2.59        1.56      2.68 o 
   8 -12   3       17.80       21.48      5.27 o 
  -4 -11   3       86.87       71.04     11.72 o 
  -3 -11   3        2.37        3.24      3.06 o 
  -2 -11   3        2.60        5.48      5.69 o 
  -1 -11   3       31.07       30.25      5.15 o 
   0 -11   3        5.63        3.39      2.64 o 
   1 -11   3      225.44      226.41     15.55 o 
   2 -11   3       39.58       58.75      7.50 o 
   3 -11   3       14.12       15.80      4.18 o 
   4 -11   3        0.20        0.00      2.10 o 
   5 -11   3        0.07        0.16      2.11 o 
   6 -11   3        3.96        3.51      5.43 o 
   7 -11   3        2.70        0.34      2.36 o 
   8 -11   3       30.71       35.03      6.09 o 
   9 -11   3       28.43       36.16      5.66 o 
  -5 -10   3        3.07        4.13      2.33 o 
  -4 -10   3       54.58       63.14      5.14 o 
  -3 -10   3       81.56       86.07      5.61 o 
  -2 -10   3        2.00        7.41      3.11 o 
  -1 -10   3        2.30        1.27      3.06 o 
   0 -10   3        5.45        1.32      2.80 o 
   1 -10   3        2.59        5.81      2.81 o 
   2 -10   3        0.12        6.57      4.50 o 
   3 -10   3       51.61       47.38      5.99 o 
   4 -10   3       71.96       83.76      6.66 o 
   5 -10   3       98.27      116.85      9.89 o 
   6 -10   3       46.85       39.86      8.07 o 
   7 -10   3        0.00       11.51      9.17 o 
   8 -10   3      110.05       85.27      9.68 o 
   9 -10   3        2.72       13.48      5.26 o 
  -6  -9   3       15.66       16.57      3.96 o 
  -5  -9   3       27.18       29.90      3.53 o 
  -4  -9   3        0.30        6.18      3.22 o 
  -3  -9   3       55.20       51.07      4.11 o 
  -2  -9   3       33.52       26.69      3.13 o 
  -1  -9   3       95.67       81.78      4.74 o 
   0  -9   3      606.48      655.36     32.96 o 
   1  -9   3       10.09       13.97      3.21 o 
   2  -9   3      509.33      535.36     27.60 o 
   3  -9   3      200.63      188.59     11.18 o 
   4  -9   3       41.83       57.66      5.69 o 
   5  -9   3      103.23       77.60      6.28 o 
   6  -9   3       59.53       44.78      5.93 o 
   7  -9   3       39.22       30.96      4.36 o 
   8  -9   3       10.93       13.16      3.34 o 
   9  -9   3        0.49        0.00      3.17 o 
  10  -9   3       19.20       15.32      6.54 o 
  -7  -8   3        3.67        4.58      3.41 o 
  -6  -8   3       12.63        9.79      3.43 o 
  -5  -8   3        1.02        1.67      1.87 o 
  -4  -8   3        8.03       21.51      2.98 o 
  -3  -8   3       66.20       59.51      3.90 o 
  -2  -8   3      123.66      119.17      5.50 o 
  -1  -8   3       10.70        7.80      1.64 o 
   0  -8   3      462.51      495.62     13.91 o 
   1  -8   3      192.28      176.43     10.03 o 
   2  -8   3       64.40       61.19      5.16 o 
   3  -8   3        0.53        0.00      1.68 o 
   4  -8   3       82.96       88.00      5.94 o 
   5  -8   3      279.48      248.44     20.58 o 
   6  -8   3      570.01      594.08     54.34 o 
   7  -8   3        9.73       16.90      2.06 o 
   8  -8   3        0.01        1.03      1.64 o 
   9  -8   3        0.24        0.46      2.72 o 
  10  -8   3        8.31       24.11      6.96 o 
  -8  -7   3       37.81       42.40      5.99 o 
  -7  -7   3        4.67        8.46      3.96 o 
  -6  -7   3        5.57       16.21      4.20 o 
  -5  -7   3        0.36        0.00      1.39 o 
  -4  -7   3       39.08       50.78      3.88 o 
  -3  -7   3      379.02      384.81     17.21 o 
  -2  -7   3        2.34        0.85      1.32 o 
  -1  -7   3        0.38        0.00      0.97 o 
   0  -7   3        0.83        1.60      1.22 o 
   1  -7   3        0.40        1.43      0.48 o 
   2  -7   3       20.06       21.36      2.85 o 
   3  -7   3      335.45      339.55     14.56 o 
   4  -7   3      207.38      167.86     13.01 o 
   5  -7   3        0.02        2.30      1.78 o 
   6  -7   3        4.67        9.05      1.54 o 
   7  -7   3       19.73       32.43      2.84 o 
   8  -7   3       19.87       22.91      3.20 o 
   9  -7   3       16.12       17.38      5.22 o 
  10  -7   3       22.75       24.95      8.91 o 
  -8  -6   3        8.24        5.89      3.46 o 
  -7  -6   3      138.87      146.66      8.28 o 
  -6  -6   3       11.82       17.50      2.44 o 
  -5  -6   3       88.05       92.01      5.47 o 
  -4  -6   3      308.50      282.91     11.46 o 
  -3  -6   3      361.11      369.20     12.48 o 
  -2  -6   3      334.84      399.85     16.74 o 
  -1  -6   3      411.79      346.58     18.01 o 
   0  -6   3       55.41       76.70      3.23 o 
   1  -6   3      119.93       97.59      2.37 o 
   2  -6   3        6.49       11.49      4.75 o 
   3  -6   3     7141.46     7624.52    205.32 o 
   4  -6   3      223.15      250.85     11.54 o 
   5  -6   3      131.52      140.00      4.40 o 
   6  -6   3       71.03       48.31      4.84 o 
   7  -6   3        9.47       10.93      2.78 o 
   8  -6   3        3.53        4.61      1.74 o 
   9  -6   3        3.20       12.50      7.15 o 
  10  -6   3       24.77       29.13      6.37 o 
  11  -6   3        9.90        8.76      3.67 o 
  -9  -5   3        5.64        3.57      3.23 o 
  -8  -5   3        9.85        8.57      3.12 o 
  -7  -5   3        0.67        0.00      1.58 o 
  -6  -5   3        0.30        3.16      1.44 o 
  -5  -5   3      684.55      692.45     25.16 o 
  -4  -5   3        6.74        8.41      2.78 o 
  -3  -5   3        2.26        1.46      1.18 o 
  -2  -5   3       25.60       27.88      1.73 o 
  -1  -5   3     2344.23     2280.84     58.13 o 
   0  -5   3      245.47      226.96      5.43 o 
   1  -5   3      107.40      118.07      3.15 o 
   2  -5   3      267.88      278.30      9.08 o 
   3  -5   3      729.57      665.05     28.02 o 
   4  -5   3       97.40      112.96      3.43 o 
   5  -5   3        0.86        1.14      1.26 o 
   6  -5   3       13.62       20.50      4.11 o 
   7  -5   3        2.75       10.38      3.84 o 
   8  -5   3       52.31       56.86      3.88 o 
   9  -5   3       70.77       67.19      6.61 o 
  10  -5   3      216.80      198.47     14.29 o 
  11  -5   3        0.22        1.18      2.73 o 
  -9  -4   3       13.93       21.86      5.04 o 
  -8  -4   3        3.30        4.96      2.46 o 
  -7  -4   3       49.45       56.97      3.54 o 
  -6  -4   3      279.33      246.64     10.13 o 
  -5  -4   3      883.50      912.03     30.37 o 
  -4  -4   3       76.53       78.49      3.88 o 
  -3  -4   3       69.45       81.21      3.16 o 
  -2  -4   3      538.76      623.38     24.12 o 
  -1  -4   3       38.23       33.33      1.43 o 
   0  -4   3      531.84      525.88     12.33 o 
   1  -4   3     1171.93     1197.87     56.74 o 
   2  -4   3      178.17      183.75      4.38 o 
   3  -4   3        9.04        9.26      1.42 o 
   4  -4   3      843.81      796.87     25.49 o 
   5  -4   3        9.13       11.50      1.99 o 
   6  -4   3        7.80       10.12      1.47 o 
   7  -4   3      510.14      483.15     17.12 o 
   8  -4   3        2.45        0.14      1.89 o 
   9  -4   3       10.40       16.63     11.12 o 
  10  -4   3       10.82       14.33      3.49 o 
  11  -4   3        0.06        0.00      2.39 o 
 -10  -3   3       19.81       12.49      3.71 o 
  -9  -3   3       84.83      100.05      8.19 o 
  -8  -3   3       45.36       43.64      3.64 o 
  -7  -3   3        1.79        0.33      1.20 o 
  -6  -3   3      393.02      350.37     12.37 o 
  -5  -3   3       12.17       13.24      2.44 o 
  -4  -3   3      397.21      425.55     12.15 o 
  -3  -3   3       46.08       56.24      2.37 o 
  -2  -3   3      257.52      269.91      7.87 o 
  -1  -3   3      237.02      247.57      6.50 o 
   0  -3   3      112.35      119.42      7.00 o 
   1  -3   3      306.27      327.09      9.63 o 
   2  -3   3     1384.69     1469.72    149.35 o 
   3  -3   3      197.47      151.69     11.85 o 
   4  -3   3       47.81       72.03      2.47 o 
   5  -3   3      101.98      106.37     10.17 o 
   6  -3   3       37.08       44.17      4.24 o 
   7  -3   3      452.31      427.13     14.08 o 
   8  -3   3      306.85      307.33     18.27 o 
   9  -3   3        8.92       14.82      3.38 o 
  10  -3   3        4.29        1.66      4.41 o 
  11  -3   3        0.65        4.72      3.08 o 
 -10  -2   3       11.23       14.72      4.16 o 
  -9  -2   3       66.92       73.34      8.28 o 
  -8  -2   3        8.72       10.48      2.35 o 
  -7  -2   3       80.67       74.78      4.30 o 
  -6  -2   3      428.85      418.93     13.73 o 
  -5  -2   3        5.71        7.09      1.40 o 
  -4  -2   3       20.13       16.45      3.84 o 
  -3  -2   3      107.93      108.13      4.06 o 
  -2  -2   3     2952.51     2769.03     60.36 o 
  -1  -2   3     9007.38     9441.32    214.18 o 
   0  -2   3      689.22      783.89     17.37 o 
   1  -2   3      432.97      311.49     14.27 o 
   2  -2   3     2145.41     2286.60     58.27 o 
   3  -2   3     4020.67     4261.04     99.23 o 
   4  -2   3       21.99       16.56      0.98 o 
   5  -2   3      709.90      702.29     43.32 o 
   6  -2   3       38.89       51.85      5.22 o 
   7  -2   3        5.88        6.05      5.60 o 
   8  -2   3       80.99       70.56     10.28 o 
   9  -2   3       50.76       55.39      6.37 o 
  10  -2   3        0.98        0.00      3.05 o 
  11  -2   3        2.52        1.04      2.44 o 
 -10  -1   3        0.02        1.53      4.41 o 
  -9  -1   3        8.38       23.30      9.09 o 
  -8  -1   3      179.14      172.59      8.38 o 
  -7  -1   3      237.17      225.11      9.22 o 
  -6  -1   3      182.48      187.85      6.92 o 
  -5  -1   3      511.06      426.19     61.51 o 
  -4  -1   3       99.76      123.22      9.86 o 
  -3  -1   3      409.23      467.94      9.93 o 
  -2  -1   3     1564.27     1818.15     33.71 o 
  -1  -1   3      892.85      930.18     14.67 o 
   0  -1   3    12832.59    12162.44    197.61 o 
   1  -1   3     1498.13     1164.81     73.96 o 
   2  -1   3       11.37       11.19      1.48 o 
   3  -1   3       20.04       26.47      0.96 o 
   4  -1   3      191.19      239.93     11.21 o 
   5  -1   3     2723.88     2735.45     90.47 o 
   6  -1   3      183.69      226.95     10.61 o 
   7  -1   3        7.77        5.88      2.63 o 
   8  -1   3      115.08      110.16      9.05 o 
   9  -1   3       20.07       19.05      3.70 o 
  10  -1   3       26.70       25.45      4.53 o 
 -10   0   3       83.60       76.55      8.36 o 
  -9   0   3        6.22       10.64      2.22 o 
  -8   0   3        3.45       10.55      3.49 o 
  -7   0   3       47.08       53.84      4.88 o 
  -6   0   3      614.26      629.49     19.74 o 
  -5   0   3       98.43      106.01      5.04 o 
  -4   0   3      147.77      102.00      3.09 o 
  -3   0   3     1339.77     1257.91     27.58 o 
  -2   0   3      378.22      431.03      6.46 o 
  -1   0   3      166.46      149.30     10.22 o 
   0   0   3     3730.44     3719.57     57.68 o 
   1   0   3     5782.68     5539.53    145.50 o 
   2   0   3     1576.90     1787.97     63.06 o 
   3   0   3      110.68      137.61      5.37 o 
   4   0   3     4535.32     4636.07    181.33 o 
   5   0   3      155.73      187.37      8.20 o 
   6   0   3      402.03      367.26     16.67 o 
   7   0   3        3.89        6.21      5.01 o 
   8   0   3        5.57        5.22      2.51 o 
   9   0   3       11.54       16.74      3.77 o 
  10   0   3        0.20        7.01      6.03 o 
 -11   1   3       19.96       21.29      5.05 o 
 -10   1   3        1.15        2.10      4.50 o 
  -9   1   3       55.14       46.84      3.96 o 
  -8   1   3      439.85      426.74     16.68 o 
  -7   1   3      479.10      515.93     18.52 o 
  -6   1   3       32.05       34.41      2.79 o 
  -5   1   3       15.62        7.54      1.86 o 
  -4   1   3      348.94      419.46     10.10 o 
  -3   1   3     1339.88     1422.68     29.80 o 
  -2   1   3      717.84      759.80     11.84 o 
  -1   1   3      365.12      378.42     12.20 o 
   0   1   3     6159.52     6465.33    140.54 o 
   1   1   3      365.39      327.49     23.21 o 
   2   1   3     3603.51     3619.74     73.57 o 
   3   1   3     1475.40     1445.35     38.12 o 
   4   1   3     2137.97     2360.27     91.44 o 
   5   1   3        2.61        2.55      1.68 o 
   6   1   3       45.90       58.49      4.98 o 
   7   1   3       27.93       33.91      4.18 o 
   8   1   3       26.59       26.26      3.86 o 
   9   1   3       71.41       81.07      8.55 o 
  10   1   3        0.06        1.38      2.99 o 
 -11   2   3       26.43       37.11      6.07 o 
 -10   2   3        3.05        1.81      1.92 o 
  -9   2   3        1.33        2.17      1.92 o 
  -8   2   3      459.18      434.85     18.05 o 
  -7   2   3       49.08       56.85      3.77 o 
  -6   2   3      201.55      195.60     11.76 o 
  -5   2   3       59.34       73.81      3.09 o 
  -4   2   3        0.23        1.60      1.22 o 
  -3   2   3     5792.17     5499.96    132.81 o 
  -2   2   3     2139.09     1895.36     37.33 o 
  -1   2   3     1543.26     1541.75     30.16 o 
   0   2   3      114.30      110.23      4.44 o 
   1   2   3     1688.64     1880.56     53.75 o 
   2   2   3      125.52      107.74      4.82 o 
   3   2   3        5.77        7.99      1.56 o 
   4   2   3      150.46      181.02     10.71 o 
   5   2   3      750.35      663.40     28.24 o 
   6   2   3        3.55       11.26      6.03 o 
   7   2   3       39.95       50.30      7.98 o 
   8   2   3       13.68       18.42      3.46 o 
   9   2   3       52.40       49.99      6.69 o 
  10   2   3       39.50       50.45      8.23 o 
 -11   3   3        0.00        5.70      3.30 o 
 -10   3   3       74.38       91.10      6.49 o 
  -9   3   3       55.33       51.41      4.76 o 
  -8   3   3       13.10       12.81      3.86 o 
  -7   3   3     1016.04     1010.43     36.88 o 
  -6   3   3        1.41        0.00      1.08 o 
  -5   3   3      711.63      692.05     19.37 o 
  -4   3   3       31.44       24.75      2.33 o 
  -3   3   3       52.95       55.46      2.08 o 
  -2   3   3        0.93        0.00      0.54 o 
  -1   3   3      655.35      780.04     42.40 o 
   0   3   3     2936.46     2880.32     70.33 o 
   1   3   3      348.28      407.80     24.46 o 
   2   3   3      149.70      175.90      5.15 o 
   3   3   3       11.13       12.20      1.14 o 
   4   3   3      437.54      448.59     34.32 o 
   5   3   3        8.88        6.24      3.31 o 
   6   3   3      383.10      350.51     18.56 o 
   7   3   3       14.83       21.59      7.55 o 
   8   3   3        2.88       14.11      3.99 o 
   9   3   3       56.09       62.58      7.30 o 
 -11   4   3       19.37       27.71      7.22 o 
 -10   4   3       23.08       11.65      3.12 o 
  -9   4   3       10.26       16.71      3.02 o 
  -8   4   3        0.24        2.26      1.65 o 
  -7   4   3       10.27       27.08      4.54 o 
  -6   4   3       43.27       64.71      3.48 o 
  -5   4   3        1.91        6.43      5.16 o 
  -4   4   3      477.33      453.53     16.88 o 
  -3   4   3       33.44       42.15      3.57 o 
  -2   4   3      434.85      456.56     29.18 o 
  -1   4   3       77.40       83.92      2.86 o 
   0   4   3     1872.66     1683.25     42.56 o 
   1   4   3       80.52       75.03      8.02 o 
   2   4   3     3281.59     3310.99     93.22 o 
   3   4   3       83.76      103.04      8.07 o 
   4   4   3      220.02      256.63     11.01 o 
   5   4   3      436.79      418.66     21.49 o 
   6   4   3       18.05       27.74      4.44 o 
   7   4   3      232.88      236.06     15.21 o 
   8   4   3       38.63       28.14      5.12 o 
   9   4   3        4.40       20.92      5.70 o 
 -11   5   3        0.01        3.49      2.45 o 
 -10   5   3      134.02      141.87      9.21 o 
  -9   5   3       10.43       15.09      2.90 o 
  -8   5   3        2.08        4.59      1.88 o 
  -7   5   3        3.11        6.24      1.94 o 
  -6   5   3      141.58      147.14      6.14 o 
  -5   5   3       66.99       65.39     10.37 o 
  -4   5   3        4.89        3.10      2.75 o 
  -3   5   3     1758.49     1855.04     68.92 o 
  -2   5   3     2218.95     2278.36     82.67 o 
  -1   5   3      499.48      526.89     14.07 o 
   0   5   3        3.94        0.00      1.15 o 
   1   5   3      512.55      491.55     14.21 o 
   2   5   3      150.05      136.73      5.43 o 
   3   5   3       33.19       41.04      2.36 o 
   4   5   3     1014.01      923.62     27.35 o 
   5   5   3        0.23        2.92      5.77 o 
   6   5   3       50.71       55.55      6.36 o 
   7   5   3       53.67       42.96      5.16 o 
   8   5   3      116.92       92.94      9.45 o 
 -11   6   3        7.94        6.31      3.11 o 
 -10   6   3       36.68       24.19      4.89 o 
  -9   6   3        7.75       11.59      2.66 o 
  -8   6   3        0.16        0.00      2.63 o 
  -7   6   3      272.24      276.20     11.78 o 
  -6   6   3       76.79       79.87      4.51 o 
  -5   6   3       51.71       58.36      7.19 o 
  -4   6   3        2.05        0.00      1.23 o 
  -3   6   3     1072.55      976.72     63.40 o 
  -2   6   3       16.17       11.76      1.16 o 
  -1   6   3        3.76        1.86      1.00 o 
   0   6   3     1644.12     1585.61     47.78 o 
   1   6   3      551.44      503.96     24.46 o 
   2   6   3      109.72      110.41      6.24 o 
   3   6   3      571.37      569.53     18.67 o 
   4   6   3      312.71      299.53     10.90 o 
   5   6   3       41.88       43.50      5.01 o 
   6   6   3       15.10       30.83     13.07 o 
   7   6   3       11.81       16.42      3.99 o 
   8   6   3        0.15        0.00      2.73 o 
 -10   7   3       20.55       18.39      3.86 o 
  -9   7   3       26.80       27.92      3.85 o 
  -8   7   3        8.82       13.57      2.73 o 
  -7   7   3        6.32       10.89      4.36 o 
  -6   7   3      184.28      194.77     31.61 o 
  -5   7   3       56.20       51.51      3.08 o 
  -4   7   3      437.51      445.36     14.90 o 
  -3   7   3      563.63      542.35     17.23 o 
  -2   7   3      376.02      357.03     11.40 o 
  -1   7   3     2347.96     2144.61     92.26 o 
   0   7   3      117.57      123.56      5.82 o 
   1   7   3      418.40      394.61     16.94 o 
   2   7   3       30.84       31.57      6.88 o 
   3   7   3       36.77       43.89      3.90 o 
   4   7   3        5.42       14.11      3.54 o 
   5   7   3       18.76       22.07      4.27 o 
   6   7   3       40.38       42.76      7.90 o 
   7   7   3       33.18       33.43      6.11 o 
 -10   8   3        8.54       15.79      7.55 o 
  -9   8   3       18.46       19.72      3.24 o 
  -8   8   3        6.72       18.94      5.18 o 
  -7   8   3       31.33       27.54      4.32 o 
  -6   8   3       30.80       41.19      4.22 o 
  -5   8   3      172.45      175.55      7.30 o 
  -4   8   3       78.62       83.69      4.11 o 
  -3   8   3       44.25       39.81      2.55 o 
  -2   8   3       37.62       38.96      5.02 o 
  -1   8   3       19.80       19.45      3.14 o 
   0   8   3      303.08      290.07     11.05 o 
   1   8   3       67.72       72.63      6.15 o 
   2   8   3        0.00        2.03      1.80 o 
   3   8   3       27.57       25.62      3.80 o 
   4   8   3       11.43       24.02      7.38 o 
   5   8   3        2.96        7.25      3.06 o 
   6   8   3       14.07       14.32      5.94 o 
 -10   9   3       29.54       25.42      7.81 o 
  -9   9   3        7.92        6.37      3.82 o 
  -8   9   3      149.94      151.66     19.45 o 
  -7   9   3      104.13       87.72     21.57 o 
  -6   9   3        0.12        0.00      4.84 o 
  -5   9   3       43.36       42.78      5.71 o 
  -4   9   3      100.71      110.90      8.54 o 
  -3   9   3        1.20        3.41      2.76 o 
  -2   9   3      118.68      125.86      9.97 o 
  -1   9   3      114.86      121.77      5.59 o 
   0   9   3        4.91        8.03      1.79 o 
   1   9   3       97.03       84.88      4.93 o 
   2   9   3        1.17        2.11      1.73 o 
   3   9   3      186.80      164.10     10.45 o 
   4   9   3       49.49       49.66      5.47 o 
   5   9   3        5.19       10.51      3.14 o 
  -9  10   3       23.68       35.24     11.97 o 
  -8  10   3      141.59      148.41     24.12 o 
  -7  10   3       78.91      103.92     10.11 o 
  -6  10   3       26.14       28.66     10.10 o 
  -5  10   3        4.09       11.73      4.92 o 
  -4  10   3        0.37        5.18      3.40 o 
  -3  10   3        4.44        6.49      3.45 o 
  -2  10   3       15.24       29.68      5.38 o 
  -1  10   3      524.03      538.71     33.48 o 
   0  10   3      209.26      197.06      9.15 o 
   1  10   3       35.30       36.67      5.08 o 
   2  10   3        1.40        1.29      2.03 o 
   3  10   3       73.01       70.37      6.97 o 
   4  10   3       24.51       25.29      5.69 o 
  -8  11   3        0.80        4.70      6.79 o 
  -7  11   3        1.24        0.00      3.38 o 
  -6  11   3       44.25       46.66      8.83 o 
  -5  11   3       58.34       61.55      8.91 o 
  -4  11   3        6.25        2.66      2.88 o 
  -3  11   3       32.08       24.73      9.00 o 
  -2  11   3       29.88       45.13      6.02 o 
  -1  11   3      248.48      225.11     16.46 o 
   0  11   3        1.01        2.21      2.51 o 
   1  11   3        6.73       11.68     10.36 o 
   2  11   3        0.10        0.00      4.07 o 
   3  11   3        4.47       16.13      5.94 o 
  -7  12   3        4.34        3.30      4.24 o 
  -6  12   3        2.06        0.00      5.43 o 
  -5  12   3        2.13        0.64      2.82 o 
  -4  12   3       90.72       99.00     10.63 o 
  -3  12   3        0.10        2.86      2.94 o 
  -2  12   3        7.25        1.47      3.34 o 
  -1  12   3       35.18       37.90      8.06 o 
   0  12   3       11.75       26.39      5.77 o 
   1  12   3       52.99       49.20      6.84 o 
   2  12   3       22.74       32.43      6.45 o 
  -5  13   3        1.89        1.27      3.18 o 
  -4  13   3       21.15       17.43      5.46 o 
  -3  13   3        7.44       10.17      4.36 o 
  -2  13   3        0.13        2.05      3.77 o 
  -1  13   3        1.82        1.10      5.18 o 
   2 -14   4        0.18        1.96      3.54 o 
   3 -14   4        2.15        9.02      4.50 o 
   4 -14   4       20.68       12.66      5.04 o 
  -1 -13   4        0.89        0.06      4.75 o 
   0 -13   4       10.00       18.52      4.68 o 
   1 -13   4        2.11        0.00      2.63 o 
   2 -13   4        0.01        2.23      3.09 o 
   3 -13   4        5.49        9.97      8.57 o 
   4 -13   4        4.80        2.55      3.02 o 
   5 -13   4        0.17        0.00      4.16 o 
   6 -13   4       23.86       27.15     11.12 o 
  -3 -12   4        0.20        2.84      3.23 o 
  -2 -12   4        4.00        6.42      3.72 o 
  -1 -12   4        0.00        4.21      6.11 o 
   0 -12   4       15.10       27.18      5.57 o 
   1 -12   4       59.77       56.19      7.09 o 
   2 -12   4      154.89      167.04     13.55 o 
   3 -12   4        2.03        1.80      2.89 o 
   4 -12   4        0.00        3.59      2.97 o 
   5 -12   4       22.66       19.43      4.05 o 
   6 -12   4        0.06        1.05      2.73 o 
   7 -12   4        8.61        4.65      2.98 o 
   8 -12   4        0.97        0.00      3.42 o 
  -4 -11   4       18.39       19.26      4.68 o 
  -3 -11   4        0.51       10.02     10.19 o 
  -2 -11   4       14.38       26.29      6.45 o 
  -1 -11   4       75.73       72.94      7.67 o 
   0 -11   4        0.14        1.47      2.89 o 
   1 -11   4      136.19      120.77      9.54 o 
   2 -11   4       47.57       54.70     12.74 o 
   3 -11   4        1.38        1.39      3.06 o 
   4 -11   4       25.12       33.70      5.10 o 
   5 -11   4        1.57        2.58      2.73 o 
   6 -11   4        4.51       15.09      4.24 o 
   7 -11   4       13.28       10.39      3.49 o 
   8 -11   4       30.22       32.58      6.53 o 
   9 -11   4        0.34        1.98      7.38 o 
  -5 -10   4        0.10        4.14      4.18 o 
  -4 -10   4        1.45        1.46      1.75 o 
  -3 -10   4       88.77       78.27      5.64 o 
  -2 -10   4        8.85       12.61      2.28 o 
  -1 -10   4       15.95       26.38      4.73 o 
   0 -10   4       42.51       53.14      5.51 o 
   1 -10   4      240.38      235.92     15.11 o 
   2 -10   4      102.31      105.41      8.40 o 
   3 -10   4      118.61      132.76      9.33 o 
   4 -10   4       17.07       11.37      2.92 o 
   5 -10   4        2.00       12.88      2.92 o 
   6 -10   4        6.04        7.72      3.14 o 
   7 -10   4        1.46        0.00      2.51 o 
   8 -10   4        0.23       12.74     11.54 o 
   9 -10   4        4.23        0.64      2.85 o 
  -6  -9   4       20.71       12.39      4.41 o 
  -5  -9   4       11.02       20.96      3.45 o 
  -4  -9   4       41.64       64.57      5.35 o 
  -3  -9   4        0.28        0.00      1.60 o 
  -2  -9   4      120.38      109.54      5.62 o 
  -1  -9   4       66.39       53.25      3.91 o 
   0  -9   4       30.18       27.91      4.80 o 
   1  -9   4       97.27       91.47      7.03 o 
   2  -9   4       62.33       64.14      5.58 o 
   3  -9   4       25.39       25.20      6.79 o 
   4  -9   4      139.11      125.58      7.81 o 
   5  -9   4      271.65      293.21     17.45 o 
   6  -9   4       23.63       23.83      3.93 o 
   7  -9   4        2.04        0.00      2.63 o 
   8  -9   4        0.37        3.55      2.64 o 
   9  -9   4        2.87        0.00      3.23 o 
  10  -9   4        1.93        2.89      4.41 o 
  -7  -8   4       13.22       12.19      6.28 o 
  -6  -8   4       21.31       23.64      4.68 o 
  -5  -8   4       30.75       37.39      7.47 o 
  -4  -8   4       47.41       53.73      5.51 o 
  -3  -8   4        1.12        5.37      7.47 o 
  -2  -8   4       83.31       81.78      4.40 o 
  -1  -8   4       25.46       23.40      6.03 o 
   0  -8   4      245.36      227.61     11.12 o 
   1  -8   4      401.18      378.96     19.54 o 
   2  -8   4       83.86      100.19      6.67 o 
   3  -8   4      184.07      219.29     14.19 o 
   4  -8   4       13.83       13.71      2.44 o 
   5  -8   4      666.26      604.62     63.93 o 
   6  -8   4       11.51       15.94      7.64 o 
   7  -8   4       22.40       21.13      2.34 o 
   8  -8   4       73.06       85.49      5.34 o 
   9  -8   4        3.79        1.36      2.52 o 
  10  -8   4        1.57        0.00      4.07 o 
  -7  -7   4        4.09        4.12      2.33 o 
  -6  -7   4       22.13       22.72      3.95 o 
  -5  -7   4       30.97       26.48      4.24 o 
  -4  -7   4      689.38      706.99     27.81 o 
  -3  -7   4      202.59      207.10      8.84 o 
  -2  -7   4       52.04       56.76      4.17 o 
  -1  -7   4        0.46        0.00      0.93 o 
   0  -7   4        5.26        4.84      2.06 o 
   1  -7   4       80.11       77.04      4.54 o 
   2  -7   4        1.18        2.93      0.73 o 
   3  -7   4      105.27      105.29      7.42 o 
   4  -7   4       58.38       71.73      2.70 o 
   5  -7   4      135.12      130.57      5.78 o 
   6  -7   4      145.23      137.46      6.13 o 
   7  -7   4      170.28      139.01      8.70 o 
   8  -7   4       10.86        6.84      1.98 o 
   9  -7   4       10.92       12.44      3.37 o 
  10  -7   4        1.13        0.80      2.35 o 
  -8  -6   4       54.26       60.83      6.89 o 
  -7  -6   4       38.59       41.46      4.16 o 
  -6  -6   4        0.14        0.00      1.70 o 
  -5  -6   4       71.31       78.73      4.84 o 
  -4  -6   4       90.71       87.19      5.11 o 
  -3  -6   4      106.18      126.10      5.68 o 
  -2  -6   4      265.78      241.94     11.61 o 
  -1  -6   4        9.29       10.30      1.29 o 
   0  -6   4        0.40        3.03      0.87 o 
   1  -6   4     1615.86     1682.47     54.74 o 
   2  -6   4      234.41      211.85      8.40 o 
   3  -6   4     3568.69     3445.96    152.23 o 
   4  -6   4      106.85      130.15      4.18 o 
   5  -6   4       47.94       40.96      2.37 o 
   6  -6   4        0.04        0.00      2.97 o 
   7  -6   4      379.61      350.06     13.15 o 
   8  -6   4       41.24       34.75      3.10 o 
   9  -6   4       25.35       26.22      6.62 o 
  10  -6   4       32.32       37.87      7.47 o 
  -9  -5   4       11.90        1.20      4.84 o 
  -8  -5   4        0.96        6.15      3.41 o 
  -7  -5   4        2.69        1.54      2.80 o 
  -6  -5   4        0.49        0.00      1.66 o 
  -5  -5   4      499.26      503.41     19.26 o 
  -4  -5   4      168.75      177.07      7.11 o 
  -3  -5   4      163.24      183.82      6.33 o 
  -2  -5   4        0.32        0.00      0.97 o 
  -1  -5   4      359.17      383.41     12.56 o 
   0  -5   4      397.51      317.70      7.72 o 
   1  -5   4      445.04      417.53     14.39 o 
   2  -5   4     1049.63     1086.53     35.14 o 
   3  -5   4      409.71      396.19      9.70 o 
   4  -5   4       83.70       94.33      6.54 o 
   5  -5   4        0.35        0.01      1.88 o 
   6  -5   4        0.04        0.17      1.24 o 
   7  -5   4       33.43       37.91      3.22 o 
   8  -5   4       55.11       51.94      4.09 o 
   9  -5   4        1.86        0.00      3.73 o 
  10  -5   4       28.47       26.50      4.62 o 
  11  -5   4        2.95        7.30      5.60 o 
  -9  -4   4       41.62       40.45      5.99 o 
  -8  -4   4       11.00        8.56      2.07 o 
  -7  -4   4        9.79       10.64      2.17 o 
  -6  -4   4       40.49       43.83      4.85 o 
  -5  -4   4      319.53      323.34     12.08 o 
  -4  -4   4      445.61      395.36     12.85 o 
  -3  -4   4       24.12       25.82      3.44 o 
  -2  -4   4       20.27       29.32      2.29 o 
  -1  -4   4     1110.89     1126.06     75.83 o 
   0  -4   4     4014.31     4146.29    105.24 o 
   1  -4   4     1157.17     1114.48     32.02 o 
   2  -4   4       35.19       29.80      2.97 o 
   3  -4   4        3.02        8.91      1.38 o 
   4  -4   4       29.95       35.14      1.79 o 
   5  -4   4      334.17      341.20     10.18 o 
   6  -4   4      192.22      235.56     14.25 o 
   7  -4   4      247.97      307.80     11.69 o 
   8  -4   4       93.28       88.39      7.45 o 
   9  -4   4       18.27       23.23      7.13 o 
  10  -4   4       12.37       16.66      4.49 o 
  11  -4   4        1.46        0.10      2.48 o 
  -9  -3   4        5.57        6.47      3.06 o 
  -8  -3   4      116.05      114.46      6.44 o 
  -7  -3   4       13.51        9.50      1.92 o 
  -6  -3   4        0.39        1.25      1.40 o 
  -5  -3   4      102.32       91.90      6.97 o 
  -4  -3   4     1776.46     1904.42     75.85 o 
  -3  -3   4      355.32      324.80     19.58 o 
  -2  -3   4      453.05      420.04      9.52 o 
  -1  -3   4        0.16        2.17      1.93 o 
   0  -3   4       24.28       21.85      1.51 o 
   1  -3   4       18.81       32.66      4.22 o 
   2  -3   4      129.19      111.09      5.23 o 
   3  -3   4      943.05     1008.90     23.25 o 
   4  -3   4        8.15        8.79      1.14 o 
   5  -3   4      321.72      304.16      8.51 o 
   6  -3   4       62.98       51.07      5.71 o 
   7  -3   4       27.02       22.68      2.03 o 
   8  -3   4      124.52      129.70      9.13 o 
   9  -3   4        6.04        9.96      6.88 o 
  10  -3   4        7.93       10.94      9.25 o 
 -10  -2   4        0.31        5.94      5.26 o 
  -9  -2   4       91.50       81.73      5.86 o 
  -8  -2   4       20.11       19.19      4.36 o 
  -7  -2   4      484.63      484.61     18.07 o 
  -6  -2   4        1.13        4.68      5.09 o 
  -5  -2   4        3.97        0.88      3.57 o 
  -4  -2   4       28.77       29.29      2.98 o 
  -3  -2   4      138.28      170.61      4.31 o 
  -2  -2   4      631.23      660.70     16.26 o 
  -1  -2   4     2027.47     2049.51     40.72 o 
   0  -2   4      219.78      213.03      8.92 o 
   1  -2   4      289.78      290.01     26.40 o 
   2  -2   4      105.39       98.21      2.52 o 
   3  -2   4       40.68       45.96      1.66 o 
   4  -2   4       21.12       16.90      4.14 o 
   5  -2   4       96.41      116.35      3.51 o 
   6  -2   4        4.44        4.97      1.21 o 
   7  -2   4      166.77      161.17      8.92 o 
   8  -2   4        2.22        7.32      2.99 o 
   9  -2   4      134.98      116.84      9.59 o 
  10  -2   4        0.18        0.00      2.92 o 
 -10  -1   4       40.21       50.20      6.65 o 
  -9  -1   4        5.66        5.85      3.58 o 
  -8  -1   4       30.62       27.51      2.82 o 
  -7  -1   4        1.18        8.61      6.07 o 
  -6  -1   4      726.80      662.71     26.57 o 
  -5  -1   4      257.95      233.50      7.18 o 
  -4  -1   4       64.16       54.00      4.20 o 
  -3  -1   4     2997.62     2856.77     78.15 o 
  -2  -1   4      338.40      378.35     10.23 o 
  -1  -1   4      160.73      182.76      5.15 o 
   0  -1   4     2489.37     2531.03     75.38 o 
   1  -1   4      182.01      167.19      4.53 o 
   2  -1   4        2.01        5.55      1.44 o 
   3  -1   4      323.99      357.10      7.60 o 
   4  -1   4      111.45       98.89      2.58 o 
   5  -1   4      575.55      650.63     28.71 o 
   6  -1   4      152.38      133.60      7.84 o 
   7  -1   4       39.95       39.14      4.67 o 
   8  -1   4        8.67       14.07      3.60 o 
   9  -1   4        8.56        8.85      3.21 o 
  10  -1   4       69.90       70.19      7.26 o 
 -10   0   4       40.27       40.32      8.74 o 
  -9   0   4        5.23        4.68      1.90 o 
  -8   0   4      117.58      116.91      8.74 o 
  -7   0   4        0.55        0.00      1.17 o 
  -6   0   4       76.55       85.42      7.77 o 
  -5   0   4      229.01      194.41      5.88 o 
  -4   0   4        3.09        0.43      0.70 o 
  -3   0   4     1324.03     1394.74     26.65 o 
  -2   0   4      117.08      101.64      4.03 o 
  -1   0   4      609.58      652.23      8.36 o 
   0   0   4      245.85      251.34      4.62 o 
   1   0   4      160.63      184.47     15.65 o 
   2   0   4     3510.74     3510.81     79.56 o 
   3   0   4      224.50      236.76      4.62 o 
   4   0   4      368.42      406.62      6.40 o 
   5   0   4       20.73       25.98      4.41 o 
   6   0   4     1452.53     1421.52     65.08 o 
   7   0   4      126.78      154.78      9.42 o 
   8   0   4        5.13        4.72      2.68 o 
   9   0   4        0.75        4.15      2.81 o 
  10   0   4        0.18        9.68      5.77 o 
 -10   1   4       63.19       51.75      4.46 o 
  -9   1   4       27.51       28.01      6.44 o 
  -8   1   4       35.93       50.60      3.96 o 
  -7   1   4       13.72       19.99      8.49 o 
  -6   1   4      224.56      210.94      7.64 o 
  -5   1   4       34.44       42.11      2.10 o 
  -4   1   4        1.87        0.00      0.58 o 
  -3   1   4      631.98      703.96     23.21 o 
  -2   1   4     5653.55     5534.94     93.65 o 
  -1   1   4     2525.46     2421.35     44.49 o 
   0   1   4     1558.86     1594.43     34.02 o 
   1   1   4      330.10      312.21     10.65 o 
   2   1   4     1042.42     1109.35     27.77 o 
   3   1   4      228.79      288.32      5.87 o 
   4   1   4      107.84      109.77      6.27 o 
   5   1   4       36.17       33.33      3.42 o 
   6   1   4       58.81       58.25      5.21 o 
   7   1   4      114.25      101.65      8.02 o 
   8   1   4       24.55       17.23      4.32 o 
   9   1   4       17.32       24.32      5.94 o 
  10   1   4        0.00        8.35      8.49 o 
 -11   2   4       14.19       21.39      6.96 o 
 -10   2   4        1.28        2.13      1.82 o 
  -9   2   4        0.02        0.60      1.80 o 
  -8   2   4      121.92       95.85      5.65 o 
  -7   2   4       40.42       49.03      6.54 o 
  -6   2   4      307.71      337.94     11.27 o 
  -5   2   4      314.17      373.95     12.21 o 
  -4   2   4      621.43      635.48     15.02 o 
  -3   2   4      148.80      121.51      4.36 o 
  -2   2   4        5.94        5.68      0.74 o 
  -1   2   4     4599.78     4305.57    101.79 o 
   0   2   4       22.46       25.09      1.39 o 
   1   2   4      497.23      489.17     32.18 o 
   2   2   4       45.14       45.04      1.79 o 
   3   2   4      174.32      184.10      5.18 o 
   4   2   4     1052.69     1038.59     41.76 o 
   5   2   4      436.78      430.02     19.87 o 
   6   2   4       21.02       40.50      4.85 o 
   7   2   4       25.37       20.43      3.84 o 
   8   2   4        0.01        3.64      2.68 o 
   9   2   4        7.21        0.20      5.35 o 
 -11   3   4        0.95        0.68      3.56 o 
 -10   3   4       19.35       15.11      3.19 o 
  -9   3   4       29.96       39.22      5.92 o 
  -8   3   4       12.01        9.63      2.49 o 
  -7   3   4        0.05        4.84      2.80 o 
  -6   3   4       11.79       14.67      1.91 o 
  -5   3   4     1002.35     1106.06     32.36 o 
  -4   3   4       68.06       88.64      2.94 o 
  -3   3   4      319.13      305.82      7.54 o 
  -2   3   4      212.04      214.56      7.82 o 
  -1   3   4      933.01      968.47     23.31 o 
   0   3   4      124.95       88.30      3.14 o 
   1   3   4      700.70      599.13     18.74 o 
   2   3   4      309.16      340.68      8.93 o 
   3   3   4        8.24        7.74      2.06 o 
   4   3   4      559.30      503.72     21.75 o 
   5   3   4       28.09       24.23      4.06 o 
   6   3   4      360.39      351.43     19.69 o 
   7   3   4       20.66       33.45      5.01 o 
   8   3   4        7.98       20.37      4.80 o 
   9   3   4       13.36       19.34      6.54 o 
 -11   4   4        7.97       13.07      7.13 o 
 -10   4   4       46.86       33.30      6.77 o 
  -9   4   4      109.18      109.93      7.80 o 
  -8   4   4        4.40       10.86      2.32 o 
  -7   4   4       26.47       38.31      2.96 o 
  -6   4   4      276.98      294.55     10.45 o 
  -5   4   4        1.52        0.66      1.36 o 
  -4   4   4       14.55       12.22      1.28 o 
  -3   4   4      655.89      635.97     16.71 o 
  -2   4   4       88.55       68.67      2.69 o 
  -1   4   4      478.33      453.52     32.49 o 
   0   4   4      499.46      583.80     31.39 o 
   1   4   4     2136.27     2066.79     60.66 o 
   2   4   4       44.84       57.00      7.35 o 
   3   4   4      253.14      278.19     10.20 o 
   4   4   4      581.76      700.08     33.44 o 
   5   4   4        4.07        5.07      2.57 o 
   6   4   4      197.82      202.63     13.68 o 
   7   4   4       43.27       50.27      6.30 o 
   8   4   4      109.73      118.67     13.84 o 
   9   4   4        0.98        0.00      3.56 o 
 -10   5   4       63.14       73.59      7.02 o 
  -9   5   4        0.12        0.00      1.74 o 
  -8   5   4       47.88       55.92      4.22 o 
  -7   5   4       27.13       30.55      3.07 o 
  -6   5   4      179.73      165.01      7.08 o 
  -5   5   4        1.57        2.18      1.17 o 
  -4   5   4      604.67      685.50     20.83 o 
  -3   5   4     2473.23     2676.12    126.17 o 
  -2   5   4      115.58      125.54      8.48 o 
  -1   5   4       19.39       23.77      1.85 o 
   0   5   4       32.56       39.22      2.54 o 
   1   5   4      302.40      329.18     13.46 o 
   2   5   4       66.08       68.61      8.40 o 
   3   5   4       36.61       51.56      6.47 o 
   4   5   4      552.93      574.09     28.72 o 
   5   5   4        9.72       19.49      3.96 o 
   6   5   4        4.77       19.15      8.66 o 
   7   5   4       30.38       30.84      5.43 o 
   8   5   4       62.65       51.32      7.00 o 
 -10   6   4        9.17        4.32      2.68 o 
  -9   6   4       17.19        8.41      2.49 o 
  -8   6   4       93.68       95.21      5.77 o 
  -7   6   4       37.67       30.48      3.30 o 
  -6   6   4       50.67       51.43      3.52 o 
  -5   6   4      131.43      142.28      8.67 o 
  -4   6   4       82.33       89.22      5.71 o 
  -3   6   4      292.79      282.14     36.55 o 
  -2   6   4      161.97      174.78     17.58 o 
  -1   6   4      410.96      395.39     12.81 o 
   0   6   4       31.72       34.64      2.60 o 
   1   6   4      365.33      351.52     11.88 o 
   2   6   4      108.89      106.21      6.86 o 
   3   6   4      319.00      310.47     11.64 o 
   4   6   4        0.96        0.00      5.01 o 
   5   6   4      284.83      325.88     20.21 o 
   6   6   4      116.76      103.84      8.88 o 
   7   6   4        4.09       10.57      7.05 o 
 -10   7   4        6.91        8.49      3.18 o 
  -9   7   4        4.38        8.87      6.53 o 
  -8   7   4       14.65       21.33      3.63 o 
  -7   7   4      144.86      152.27      8.25 o 
  -6   7   4      254.96      269.42     11.57 o 
  -5   7   4      293.34      345.33     33.25 o 
  -4   7   4       27.27       35.37      3.84 o 
  -3   7   4        1.91        1.02      2.04 o 
  -2   7   4      304.62      251.42     13.69 o 
  -1   7   4        0.85        4.73      5.92 o 
   0   7   4      208.82      189.33      8.04 o 
   1   7   4      919.44      918.75     31.78 o 
   2   7   4        3.08       13.11      4.05 o 
   3   7   4      493.93      467.59     17.36 o 
   4   7   4        7.27        4.72      2.68 o 
   5   7   4       76.77       79.18      7.86 o 
   6   7   4       39.36       32.94      6.03 o 
   7   7   4        3.68        0.03      6.54 o 
 -10   8   4       32.07       25.88      5.59 o 
  -9   8   4       20.34       28.05      5.47 o 
  -8   8   4       15.21       22.02      5.75 o 
  -7   8   4       36.85       42.21      6.91 o 
  -6   8   4       26.14       34.57      4.78 o 
  -5   8   4       68.35       93.29      8.22 o 
  -4   8   4       58.79       55.09      3.78 o 
  -3   8   4      377.01      378.98     14.20 o 
  -2   8   4       17.67       17.19      3.49 o 
  -1   8   4      154.76      140.16      6.59 o 
   0   8   4     1136.05     1031.14     38.35 o 
   1   8   4      783.41      760.88     28.54 o 
   2   8   4        4.95       10.23      4.13 o 
   3   8   4        9.66        8.03      5.85 o 
   4   8   4       63.83       65.87      7.47 o 
   5   8   4       10.30       15.40      3.62 o 
   6   8   4       19.78       21.14      4.74 o 
  -9   9   4        3.32        4.78      3.17 o 
  -8   9   4       85.79       89.16      8.51 o 
  -7   9   4      250.52      236.53     25.67 o 
  -6   9   4       10.34       13.50      2.33 o 
  -5   9   4       20.52       25.34      6.23 o 
  -4   9   4      338.08      317.16     12.45 o 
  -3   9   4        8.16       14.13      2.02 o 
  -2   9   4       76.17       76.63      6.28 o 
  -1   9   4       36.93       42.08      3.43 o 
   0   9   4       37.90       34.73      3.07 o 
   1   9   4        0.18        0.15      1.31 o 
   2   9   4      120.86      111.63      6.45 o 
   3   9   4      165.87      165.58     12.20 o 
   4   9   4        1.26        0.47      4.16 o 
   5   9   4       21.45       27.73      5.56 o 
  -9  10   4        5.34        7.23      4.04 o 
  -8  10   4      136.68      113.04     11.01 o 
  -7  10   4        0.96       13.51      4.29 o 
  -6  10   4        4.24        9.13      4.16 o 
  -5  10   4        3.42        3.81      2.98 o 
  -4  10   4       71.15       77.08      7.95 o 
  -3  10   4        7.06        5.97      3.11 o 
  -2  10   4      125.72      128.88     11.50 o 
  -1  10   4      182.29      196.26      9.74 o 
   0  10   4        5.09        7.70      3.98 o 
   1  10   4        0.01        0.00      1.48 o 
   2  10   4        8.87        8.88      2.17 o 
   3  10   4        6.38        5.10      2.97 o 
   4  10   4       35.10       48.45      6.80 o 
  -8  11   4        0.01        3.38      3.38 o 
  -7  11   4       43.31       41.23     10.27 o 
  -6  11   4        0.77        3.38      3.18 o 
  -5  11   4       20.09       20.68      5.86 o 
  -4  11   4       70.63       79.66      9.89 o 
  -3  11   4       10.88       23.30      5.22 o 
  -2  11   4        6.51       10.37      3.80 o 
  -1  11   4        0.05        1.31      2.97 o 
   0  11   4       37.52       35.89      5.52 o 
   1  11   4        0.67        3.31      2.48 o 
   2  11   4        0.51        0.00      4.58 o 
   3  11   4        1.41        0.00      5.09 o 
  -6  12   4        2.77       14.15     10.86 o 
  -5  12   4       99.46      110.86     10.62 o 
  -4  12   4       93.07      117.22     13.55 o 
  -3  12   4        1.67        2.60      5.18 o 
  -2  12   4       10.12        6.59      4.18 o 
  -1  12   4        3.50        3.75      3.29 o 
   0  12   4       16.06       14.68      4.74 o 
   1  12   4       10.64       13.41      3.95 o 
  -3  13   4       20.28       23.72      6.62 o 
  -1 -13   5        4.72        1.93      3.22 o 
   0 -13   5        0.77        0.80      5.01 o 
   1 -13   5        4.21        5.70      3.60 o 
   2 -13   5       27.57       24.89      5.76 o 
   3 -13   5       17.01       24.95      5.18 o 
   4 -13   5        3.14        5.42      3.90 o 
   5 -13   5        0.71        1.42      2.75 o 
   6 -13   5        1.72        3.97      3.77 o 
  -2 -12   5        0.43        0.04      2.82 o 
  -1 -12   5        0.07        1.09      3.06 o 
   0 -12   5       17.87       19.81      8.23 o 
   1 -12   5       53.42       62.14      8.43 o 
   2 -12   5      111.19      124.31     11.82 o 
   3 -12   5        1.58       11.20      6.11 o 
   4 -12   5       30.64       34.21      5.47 o 
   5 -12   5        6.84       20.74      4.20 o 
   6 -12   5        0.62        4.80      6.54 o 
   7 -12   5       30.84       25.09      4.93 o 
  -4 -11   5        2.12        3.72      3.90 o 
  -3 -11   5        4.95        4.33      3.36 o 
  -2 -11   5        7.94        6.18      4.84 o 
  -1 -11   5        5.59       11.82      6.71 o 
   0 -11   5       38.70       34.88      4.80 o 
   1 -11   5        0.50        7.96      3.38 o 
   2 -11   5        7.78        4.81      2.90 o 
   3 -11   5      114.95      113.06      9.91 o 
   4 -11   5        0.01        0.00      2.34 o 
   5 -11   5        0.50        4.56      3.82 o 
   6 -11   5       90.53       63.38     13.84 o 
   7 -11   5       40.58       28.84      5.19 o 
   8 -11   5        9.92       14.48      7.05 o 
  -5 -10   5        1.62        3.85      2.42 o 
  -4 -10   5        6.37        2.22      2.00 o 
  -3 -10   5       23.93       19.49      2.84 o 
  -2 -10   5      166.36      152.23      7.57 o 
  -1 -10   5       65.07       49.78      6.96 o 
   0 -10   5        1.60        0.61      2.72 o 
   1 -10   5       91.51      111.35     17.58 o 
   2 -10   5       53.39       54.06      6.30 o 
   3 -10   5       38.47       31.98      4.13 o 
   4 -10   5       20.59       14.97      3.09 o 
   5 -10   5      163.23      169.20     16.65 o 
   6 -10   5       10.68       21.45      4.67 o 
   7 -10   5       13.48       13.53      4.32 o 
   8 -10   5        4.10        0.34      2.29 o 
   9 -10   5        0.56        0.00      2.76 o 
  -6  -9   5        9.20       14.24      3.40 o 
  -5  -9   5      130.97      125.68      8.01 o 
  -4  -9   5        4.87        1.98      1.83 o 
  -3  -9   5       11.90        3.27      2.05 o 
  -2  -9   5      259.58      264.06     18.88 o 
  -1  -9   5        5.82        2.88      1.35 o 
   0  -9   5      258.79      265.93     13.99 o 
   1  -9   5       41.45       39.52      8.49 o 
   2  -9   5       52.99       53.13      4.84 o 
   3  -9   5        3.65        2.21      2.72 o 
   4  -9   5      462.42      417.13     22.10 o 
   5  -9   5      459.35      480.39     30.81 o 
   6  -9   5       22.60       25.23      3.60 o 
   7  -9   5        4.93        0.00      2.97 o 
   8  -9   5       16.54       16.26      3.43 o 
   9  -9   5        2.09        4.24      4.92 o 
  -7  -8   5       10.88        8.73      3.43 o 
  -6  -8   5        0.82        2.00      2.11 o 
  -5  -8   5       81.43       87.08      5.99 o 
  -4  -8   5       79.12       74.21      5.68 o 
  -3  -8   5      120.17      123.46      7.42 o 
  -2  -8   5       15.16       13.36      2.45 o 
  -1  -8   5        6.33       10.46      1.70 o 
   0  -8   5      455.88      427.39     17.17 o 
   1  -8   5      257.17      214.74     10.85 o 
   2  -8   5        1.63        6.32      6.11 o 
   3  -8   5      126.88      113.77      7.20 o 
   4  -8   5      510.54      487.32     23.56 o 
   5  -8   5       40.00       32.13      3.46 o 
   6  -8   5      100.60      110.90      7.25 o 
   7  -8   5        0.92        3.50      2.89 o 
   8  -8   5       29.69       27.62      2.95 o 
   9  -8   5        0.00        4.32      3.31 o 
  10  -8   5        5.52       20.37      7.64 o 
  -7  -7   5       45.08       41.55      5.81 o 
  -6  -7   5       86.73       84.94      6.32 o 
  -5  -7   5        2.65        1.85      1.86 o 
  -4  -7   5      730.95      709.65     27.84 o 
  -3  -7   5       38.61       46.51      3.60 o 
  -2  -7   5      207.06      240.55      8.94 o 
  -1  -7   5      176.90      208.01      7.59 o 
   0  -7   5       18.78       22.23      1.83 o 
   1  -7   5      273.91      318.52      9.50 o 
   2  -7   5      197.31      199.33      5.59 o 
   3  -7   5      639.86      580.37     42.63 o 
   4  -7   5      115.05      102.76      3.93 o 
   5  -7   5        0.28        1.42      1.29 o 
   6  -7   5       15.54       14.92      2.15 o 
   7  -7   5       22.44       31.86      4.28 o 
   8  -7   5       81.70       81.47      5.41 o 
   9  -7   5       57.78       48.20      6.88 o 
  10  -7   5        0.58        0.51      1.88 o 
  -8  -6   5        6.73       13.38      5.18 o 
  -7  -6   5        0.42        3.65      2.21 o 
  -6  -6   5        1.10        0.17      2.38 o 
  -5  -6   5        0.27        2.04      2.63 o 
  -4  -6   5       36.22       34.77      3.23 o 
  -3  -6   5      251.86      234.76     15.29 o 
  -2  -6   5        6.76       10.80      1.59 o 
  -1  -6   5      221.37      238.90      9.30 o 
   0  -6   5       33.27       28.49      2.33 o 
   1  -6   5        5.27        6.80      1.10 o 
   2  -6   5        7.10        5.90      1.19 o 
   3  -6   5       37.97       26.68      1.67 o 
   4  -6   5        3.90        8.62      1.55 o 
   5  -6   5      714.94      761.00     31.84 o 
   6  -6   5      364.60      324.78     13.95 o 
   7  -6   5       24.95       18.11      2.67 o 
   8  -6   5      127.15      114.08      6.72 o 
   9  -6   5        5.95       10.92      6.45 o 
  10  -6   5       80.77       61.98      6.66 o 
  -8  -5   5       34.27       35.08      4.71 o 
  -7  -5   5      148.12      135.32      7.71 o 
  -6  -5   5       42.98       33.25      3.03 o 
  -5  -5   5        0.83        0.73      1.41 o 
  -4  -5   5       59.23       46.86      3.24 o 
  -3  -5   5        4.68       10.21      2.77 o 
  -2  -5   5        5.87       14.45      1.46 o 
  -1  -5   5      136.82      161.63      5.01 o 
   0  -5   5     2416.29     2375.37     63.60 o 
   1  -5   5      342.97      297.69      7.90 o 
   2  -5   5      211.28      203.61     17.09 o 
   3  -5   5      172.20      161.53      6.06 o 
   4  -5   5      405.70      433.12     17.71 o 
   5  -5   5       44.53       44.65      2.58 o 
   6  -5   5        0.04        4.22      2.03 o 
   7  -5   5        0.12        0.00      1.44 o 
   8  -5   5        0.27        0.00      2.80 o 
   9  -5   5       16.97       18.16      3.91 o 
  10  -5   5        8.73       18.27      4.32 o 
  -9  -4   5        0.00        1.19      4.24 o 
  -8  -4   5        0.00        4.72      1.99 o 
  -7  -4   5       35.32       33.37      3.48 o 
  -6  -4   5        8.63        7.53      2.19 o 
  -5  -4   5       41.99       36.43      3.48 o 
  -4  -4   5      403.15      401.21     28.26 o 
  -3  -4   5      116.57      116.27     16.61 o 
  -2  -4   5      736.55      667.81     55.02 o 
  -1  -4   5      180.82      175.89      7.02 o 
   0  -4   5     1157.17     1187.22     37.59 o 
   1  -4   5     2876.62     2816.35     72.16 o 
   2  -4   5     2229.45     2194.50    137.90 o 
   3  -4   5      155.26      160.85      8.87 o 
   4  -4   5      388.95      347.42     10.04 o 
   5  -4   5       25.35       20.29      1.83 o 
   6  -4   5     1288.00     1247.39     40.60 o 
   7  -4   5      370.56      360.71     15.16 o 
   8  -4   5       35.14       32.39      6.37 o 
   9  -4   5        5.07        4.90      2.44 o 
  10  -4   5       31.26       29.22      4.71 o 
  -9  -3   5       37.37       34.76      6.28 o 
  -8  -3   5       60.32       59.47      4.61 o 
  -7  -3   5       33.55       27.85      5.44 o 
  -6  -3   5      294.50      291.70     19.98 o 
  -5  -3   5        8.29       14.27      4.68 o 
  -4  -3   5       95.13       97.26      3.84 o 
  -3  -3   5       64.63       40.10      1.86 o 
  -2  -3   5      511.43      563.09     13.58 o 
  -1  -3   5      604.81      551.67     11.98 o 
   0  -3   5      167.68      132.68     13.82 o 
   1  -3   5     1123.00     1220.70     28.72 o 
   2  -3   5     1984.88     1999.97     50.89 o 
   3  -3   5       14.96       20.99      1.34 o 
   4  -3   5      699.75      733.90     19.42 o 
   5  -3   5      380.50      376.64     11.13 o 
   6  -3   5      166.53      197.69      6.89 o 
   7  -3   5       44.10       47.83      5.43 o 
   8  -3   5       43.45       36.95      5.86 o 
   9  -3   5       16.42       19.97      3.50 o 
  10  -3   5       31.18       32.94      5.33 o 
 -10  -2   5        7.96       17.15      5.60 o 
  -9  -2   5        0.57        1.42      2.24 o 
  -8  -2   5       22.27       23.37      8.10 o 
  -7  -2   5      193.28      206.91     12.00 o 
  -6  -2   5       44.83       45.21      3.03 o 
  -5  -2   5       52.81       55.01      4.52 o 
  -4  -2   5       28.59       27.63      1.66 o 
  -3  -2   5        0.52        0.00      1.58 o 
  -2  -2   5      533.28      572.31     11.52 o 
  -1  -2   5     2658.08     2744.26     57.41 o 
   0  -2   5        0.18        0.00      0.89 o 
   1  -2   5      118.50      102.87      3.53 o 
   2  -2   5       49.95       49.65      1.76 o 
   3  -2   5     1576.18     1641.88     61.24 o 
   4  -2   5       16.89       17.51      1.20 o 
   5  -2   5      485.69      500.74     12.99 o 
   6  -2   5       73.20       57.69      5.60 o 
   7  -2   5        0.10        0.00      2.49 o 
   8  -2   5        3.24        8.60      8.23 o 
   9  -2   5        2.15        4.98      2.94 o 
  10  -2   5        8.37        7.32      8.23 o 
 -10  -1   5       12.69       11.37      5.26 o 
  -9  -1   5       57.62       50.74      9.57 o 
  -8  -1   5        2.01        0.00      1.57 o 
  -7  -1   5       13.12       12.74      2.11 o 
  -6  -1   5      409.40      415.26     14.78 o 
  -5  -1   5      311.91      294.98      8.49 o 
  -4  -1   5        2.19        5.48      4.65 o 
  -3  -1   5      359.59      356.06      6.81 o 
  -2  -1   5       98.70      102.38      4.87 o 
  -1  -1   5     3305.37     3210.20     76.93 o 
   0  -1   5      388.98      345.81     23.53 o 
   1  -1   5        0.11        0.00      0.59 o 
   2  -1   5       68.59       92.51      8.24 o 
   3  -1   5       12.11        9.42      0.86 o 
   4  -1   5        8.69        8.57      1.22 o 
   5  -1   5       29.73       30.43      1.63 o 
   6  -1   5       23.45       23.22      4.24 o 
   7  -1   5       13.63       15.09      2.90 o 
   8  -1   5       17.71       20.25      3.74 o 
   9  -1   5        0.36        3.90      4.24 o 
  10  -1   5       16.09       13.15      4.61 o 
 -10   0   5       12.57       13.67      3.31 o 
  -9   0   5      116.38      118.61      9.94 o 
  -8   0   5        3.36       12.77      4.53 o 
  -7   0   5       75.46       83.45      4.38 o 
  -6   0   5      131.42      136.72     11.19 o 
  -5   0   5      327.35      284.05     15.63 o 
  -4   0   5       66.10       64.68      3.60 o 
  -3   0   5     2689.42     2589.25     97.30 o 
  -2   0   5     1302.08     1240.13     42.50 o 
  -1   0   5      139.43      162.93      6.48 o 
   0   0   5      140.97      161.69      3.53 o 
   1   0   5      351.47      397.90      9.06 o 
   2   0   5        6.60        6.81      1.92 o 
   3   0   5       66.26       79.90      2.27 o 
   4   0   5        0.13        0.17      1.44 o 
   5   0   5        7.14       13.29      2.82 o 
   6   0   5       76.19       76.70      6.00 o 
   7   0   5      222.81      218.53     12.79 o 
   8   0   5       93.38      109.49      8.50 o 
   9   0   5       29.57       29.27      4.61 o 
  10   0   5        0.78        0.00      3.06 o 
 -10   1   5        0.99        1.15      2.80 o 
  -9   1   5       26.32       37.70      4.88 o 
  -8   1   5      633.34      577.86     28.42 o 
  -7   1   5        2.88        1.31      1.85 o 
  -6   1   5       72.55       73.32      6.86 o 
  -5   1   5       11.79       10.04      2.05 o 
  -4   1   5      206.43      220.45      5.26 o 
  -3   1   5       98.08       82.24      1.46 o 
  -2   1   5       43.41       48.11      1.67 o 
  -1   1   5        7.97       11.96      1.06 o 
   0   1   5      354.30      379.30      8.55 o 
   1   1   5       14.51       19.16      1.91 o 
   2   1   5       76.79       88.76      4.14 o 
   3   1   5     1468.71     1586.75     49.37 o 
   4   1   5        9.80       16.64      2.80 o 
   5   1   5       37.41       43.86      4.66 o 
   6   1   5        3.97        9.28      2.80 o 
   7   1   5      154.63      135.70     10.07 o 
   8   1   5       42.42       43.86      6.20 o 
   9   1   5        1.11        0.00      2.44 o 
 -10   2   5        0.32        0.00      2.63 o 
  -9   2   5       36.96       42.70      9.34 o 
  -8   2   5       38.04       39.29      3.94 o 
  -7   2   5       74.35       88.02      4.69 o 
  -6   2   5       62.57       57.93      3.00 o 
  -5   2   5      142.59      126.14      4.35 o 
  -4   2   5        9.27        8.29      2.81 o 
  -3   2   5       46.94       43.66      1.32 o 
  -2   2   5      355.42      412.93     13.53 o 
  -1   2   5     3853.24     3850.22     97.97 o 
   0   2   5       46.44       56.92      2.72 o 
   1   2   5      299.59      248.46     31.25 o 
   2   2   5       72.75       78.49      4.96 o 
   3   2   5     1880.71     1773.68     87.50 o 
   4   2   5      237.20      197.34      9.91 o 
   5   2   5      203.41      199.47     11.34 o 
   6   2   5      206.11      201.34     12.60 o 
   7   2   5       66.55       69.97      6.64 o 
   8   2   5        2.59       12.43      8.06 o 
   9   2   5      166.19      145.55     11.81 o 
 -10   3   5        0.23        0.00      2.44 o 
  -9   3   5        4.20        2.47      3.38 o 
  -8   3   5      141.80      137.53      7.43 o 
  -7   3   5       45.35       57.18      3.85 o 
  -6   3   5      245.84      256.68      9.37 o 
  -5   3   5      546.17      552.24     23.69 o 
  -4   3   5       42.47       43.64      1.89 o 
  -3   3   5        1.59        2.16      1.27 o 
  -2   3   5     1044.93     1092.67     26.94 o 
  -1   3   5     4383.64     4242.87    143.42 o 
   0   3   5      122.45       82.06      3.23 o 
   1   3   5      350.97      342.74     11.69 o 
   2   3   5       55.02       54.63      4.10 o 
   3   3   5       60.48       51.42      2.23 o 
   4   3   5       16.10       13.88      2.56 o 
   5   3   5      230.82      253.43     17.85 o 
   6   3   5       23.42       20.18      3.77 o 
   7   3   5        0.25        0.00      2.32 o 
   8   3   5        3.71        4.53      3.35 o 
   9   3   5        0.51        3.29      5.94 o 
 -10   4   5      127.60      105.56     10.66 o 
  -9   4   5      183.97      182.17     15.07 o 
  -8   4   5       23.17       33.58      3.34 o 
  -7   4   5        1.86        3.02      1.56 o 
  -6   4   5      131.52      122.74      6.58 o 
  -5   4   5      108.91      111.27      4.46 o 
  -4   4   5     1121.64     1075.83     30.07 o 
  -3   4   5      997.18     1028.06     29.17 o 
  -2   4   5      127.49      142.72      4.65 o 
  -1   4   5      147.52      141.22      6.36 o 
   0   4   5        6.79       11.17      1.91 o 
   1   4   5     1601.88     1588.86     46.92 o 
   2   4   5     1165.92     1136.23     34.23 o 
   3   4   5       14.50       15.53      2.86 o 
   4   4   5      264.34      233.89     13.46 o 
   5   4   5       48.71       47.71      5.52 o 
   6   4   5      152.96      171.97     13.61 o 
   7   4   5        5.70        5.74      3.42 o 
   8   4   5        6.66       19.92     14.51 o 
 -10   5   5        4.13        3.34      3.18 o 
  -9   5   5       11.11        6.11      4.12 o 
  -8   5   5      122.05      113.64     10.89 o 
  -7   5   5      133.68      136.68      7.83 o 
  -6   5   5       14.24       27.70      7.73 o 
  -5   5   5        4.74        5.36      1.30 o 
  -4   5   5       51.69       46.60      2.79 o 
  -3   5   5       33.96       30.94      2.37 o 
  -2   5   5     1597.66     1459.80     45.20 o 
  -1   5   5      358.75      361.26     11.76 o 
   0   5   5      299.26      291.93     10.13 o 
   1   5   5       27.10       31.37      2.54 o 
   2   5   5     1192.36     1138.65     51.72 o 
   3   5   5      245.37      250.91      9.99 o 
   4   5   5      147.86      180.44     10.35 o 
   5   5   5        0.03        2.04      3.14 o 
   6   5   5       13.23       24.56      4.57 o 
   7   5   5        6.93        6.76      8.49 o 
   8   5   5       34.63       36.19      8.06 o 
 -10   6   5        0.91        0.00      2.64 o 
  -9   6   5        8.80        4.58      2.40 o 
  -8   6   5        2.59       28.04     12.61 o 
  -7   6   5       51.57       48.37      3.94 o 
  -6   6   5      804.69      790.36     28.82 o 
  -5   6   5       25.30       14.77      3.00 o 
  -4   6   5       99.54       97.31      4.51 o 
  -3   6   5      247.09      256.88      9.54 o 
  -2   6   5      235.32      253.92     18.71 o 
  -1   6   5      127.14      132.55      6.52 o 
   0   6   5      197.98      202.01     14.28 o 
   1   6   5        3.33        5.13      3.17 o 
   2   6   5        7.13       16.81      3.12 o 
   3   6   5       43.68       61.69      3.78 o 
   4   6   5        2.26        3.70      4.84 o 
   5   6   5      184.25      178.98     13.75 o 
   6   6   5        0.12        0.00      2.90 o 
   7   6   5       19.42       17.17      4.74 o 
 -10   7   5       35.22       28.67      6.24 o 
  -9   7   5        0.70        0.99      1.98 o 
  -8   7   5        2.89        2.59      1.91 o 
  -7   7   5      350.98      340.93     15.31 o 
  -6   7   5      474.55      446.21     18.41 o 
  -5   7   5        8.13       10.92      2.09 o 
  -4   7   5        5.51        7.88      2.06 o 
  -3   7   5      244.60      251.21     23.54 o 
  -2   7   5       29.96       27.03      4.24 o 
  -1   7   5        3.78        0.76      2.06 o 
   0   7   5      410.74      466.89     26.89 o 
   1   7   5     1423.53     1445.81    135.30 o 
   2   7   5       31.35       30.03      5.35 o 
   3   7   5       28.03       41.25      7.28 o 
   4   7   5      125.03      142.04     10.75 o 
   5   7   5       35.58       33.63      5.03 o 
   6   7   5      118.56      111.54     10.78 o 
  -9   8   5        5.31        3.04      3.14 o 
  -8   8   5       13.02       10.79      2.82 o 
  -7   8   5        8.47       12.78      2.39 o 
  -6   8   5        5.51        6.89      3.62 o 
  -5   8   5       30.03       39.65      7.90 o 
  -4   8   5      208.61      249.56     16.11 o 
  -3   8   5      322.84      354.37     27.55 o 
  -2   8   5      185.36      154.93     31.02 o 
  -1   8   5       83.98       98.35      7.52 o 
   0   8   5      158.74      147.22      8.02 o 
   1   8   5       78.64       76.43      7.85 o 
   2   8   5      179.22      206.86     22.28 o 
   3   8   5       86.58       84.79      7.54 o 
   4   8   5        0.29        4.49      3.01 o 
   5   8   5       20.34       29.16      8.49 o 
  -9   9   5       22.98       25.47     10.53 o 
  -8   9   5      110.09      107.49      9.90 o 
  -7   9   5       19.27       23.46      5.69 o 
  -6   9   5       71.52       85.38      7.95 o 
  -5   9   5       67.43       81.33      5.26 o 
  -4   9   5       43.22       44.84      3.66 o 
  -3   9   5      378.42      360.45     36.73 o 
  -2   9   5      379.75      338.89     21.50 o 
  -1   9   5      185.53      188.12     11.53 o 
   0   9   5        0.72        0.00      1.45 o 
   1   9   5       76.70       68.88      7.11 o 
   2   9   5        0.36        0.32      2.93 o 
   3   9   5       16.38       21.46      3.96 o 
   4   9   5      226.17      225.36     17.76 o 
  -8  10   5        0.13        0.00      2.75 o 
  -7  10   5       31.33       37.89      8.06 o 
  -6  10   5       10.66        2.23      2.85 o 
  -5  10   5       11.60       22.32      4.86 o 
  -4  10   5       47.11       61.55     14.86 o 
  -3  10   5       92.52       78.32      8.32 o 
  -2  10   5        0.49        0.00      3.40 o 
  -1  10   5       11.43       10.54      3.96 o 
   0  10   5      118.10      120.77      6.93 o 
   1  10   5       18.67       15.41      3.01 o 
   2  10   5        1.34        0.00      1.69 o 
   3  10   5        1.52        0.54      5.52 o 
  -7  11   5        5.95        4.56      4.92 o 
  -6  11   5        0.00        0.68      3.01 o 
  -5  11   5        3.22        2.31      2.72 o 
  -4  11   5      109.95      105.81     11.54 o 
  -3  11   5       51.21       48.99     11.63 o 
  -2  11   5        0.02        0.00      4.75 o 
  -1  11   5       33.37       40.32      5.73 o 
   0  11   5       16.00       19.07      4.01 o 
   1  11   5       28.71       24.69      5.70 o 
   2  11   5        4.04        4.24      4.24 o 
  -5  12   5       63.51       46.64      8.28 o 
  -4  12   5        8.92        3.15      5.52 o 
  -3  12   5       65.18       71.49      8.84 o 
  -2  12   5       20.75       21.91      8.83 o 
  -1  12   5       24.86       24.14      5.31 o 
   0  12   5        8.62       11.69     11.71 o 
   0 -13   6       37.75       36.33      6.05 o 
   1 -13   6        2.34        4.76      3.34 o 
   2 -13   6       17.67        3.27     10.44 o 
   3 -13   6       11.57       23.17      5.86 o 
   4 -13   6        1.93        3.79      5.69 o 
   5 -13   6        0.16        0.00      2.44 o 
  -2 -12   6        0.43        4.14      2.99 o 
  -1 -12   6       32.17       33.53      5.28 o 
   0 -12   6       12.33       25.58      6.62 o 
   1 -12   6        6.85       16.90      3.84 o 
   2 -12   6        0.54        0.68      4.41 o 
   3 -12   6        2.61        0.65      4.33 o 
   4 -12   6        4.11        7.08      6.20 o 
   5 -12   6       18.12       20.43      4.39 o 
   6 -12   6       50.53       37.03      6.18 o 
   7 -12   6       18.00       13.46      5.43 o 
  -3 -11   6        0.09        3.15      2.97 o 
  -2 -11   6       67.20       52.48      6.52 o 
  -1 -11   6        2.16        0.56      3.56 o 
   0 -11   6       11.41        3.37      4.50 o 
   1 -11   6       15.59       20.47      4.16 o 
   2 -11   6       58.33       65.44      7.50 o 
   3 -11   6       28.12       40.62      7.98 o 
   4 -11   6       16.49       19.91      3.89 o 
   5 -11   6       85.58       64.18      7.39 o 
   6 -11   6       83.57       87.04      9.02 o 
   7 -11   6       54.25       42.50      6.54 o 
   8 -11   6        1.90        1.47      2.94 o 
  -5 -10   6       17.67       12.56      7.64 o 
  -4 -10   6       20.48       23.75      5.52 o 
  -3 -10   6      139.88      116.39      6.84 o 
  -2 -10   6      191.42      201.78     12.23 o 
  -1 -10   6       46.39       56.11      5.87 o 
   0 -10   6      154.30      169.97     11.94 o 
   1 -10   6       60.19       62.86      7.13 o 
   2 -10   6        4.63        3.11      2.51 o 
   3 -10   6       15.71       16.20      3.96 o 
   4 -10   6       17.54       19.50      5.69 o 
   5 -10   6      157.26      158.52     10.98 o 
   6 -10   6        0.18        4.92      3.17 o 
   7 -10   6       23.42       32.16      4.93 o 
   8 -10   6       39.12       43.30      5.10 o 
   9 -10   6       16.46       21.41     10.87 o 
  -6  -9   6       43.82       51.15      5.93 o 
  -5  -9   6        7.12       13.27      3.59 o 
  -4  -9   6        3.43       13.25      2.96 o 
  -3  -9   6       31.41       37.20      5.57 o 
  -2  -9   6        4.28        6.49      4.21 o 
  -1  -9   6      152.55      155.77      9.68 o 
   0  -9   6       13.45       11.56      2.60 o 
   1  -9   6       19.45       23.69      7.81 o 
   2  -9   6       35.98       31.25      4.56 o 
   3  -9   6      119.69      135.74      9.38 o 
   4  -9   6      151.24      162.86      9.82 o 
   5  -9   6      124.82      114.60      7.96 o 
   6  -9   6      129.51      128.41      9.97 o 
   7  -9   6        8.08       15.16      3.30 o 
   8  -9   6        0.87        0.00      2.15 o 
   9  -9   6        4.26        0.00      5.43 o 
  -6  -8   6        6.73       11.13      3.06 o 
  -5  -8   6        0.04        9.04      5.89 o 
  -4  -8   6       16.21       18.29      2.87 o 
  -3  -8   6      129.07      143.21      7.52 o 
  -2  -8   6        1.57        0.42      1.66 o 
  -1  -8   6       55.88       57.03      4.22 o 
   0  -8   6        1.45        2.04      1.33 o 
   1  -8   6      258.61      215.50      7.27 o 
   2  -8   6      791.23      742.13     21.08 o 
   3  -8   6       14.51       12.21      3.16 o 
   4  -8   6       34.12       40.58      5.20 o 
   5  -8   6        5.09        3.53      1.25 o 
   6  -8   6        0.34        3.09      1.31 o 
   7  -8   6        0.30        7.19      8.57 o 
   8  -8   6       20.44       29.28     10.61 o 
   9  -8   6        2.81        5.94      4.75 o 
  -7  -7   6       16.14        9.08      5.52 o 
  -6  -7   6       12.52       27.15      4.96 o 
  -5  -7   6       49.94       49.66      4.39 o 
  -4  -7   6        1.38        1.17      1.50 o 
  -3  -7   6        3.10        0.87      1.53 o 
  -2  -7   6      491.21      532.35     19.89 o 
  -1  -7   6       93.81      127.03      6.24 o 
   0  -7   6       17.29       21.98      1.77 o 
   1  -7   6      243.89      236.95      9.36 o 
   2  -7   6      168.10      157.77      5.18 o 
   3  -7   6      246.70      225.98      7.25 o 
   4  -7   6        2.85        2.94      1.21 o 
   5  -7   6        0.33        0.00      2.04 o 
   6  -7   6        7.86        0.00      1.72 o 
   7  -7   6        8.27       14.60      2.34 o 
   8  -7   6       68.39       79.95      5.39 o 
   9  -7   6       11.45       20.43      7.30 o 
  10  -7   6       16.98       15.62      5.43 o 
  -8  -6   6        0.58        4.07      4.92 o 
  -7  -6   6       54.30       42.18      4.47 o 
  -6  -6   6        0.08        5.63      5.33 o 
  -5  -6   6       35.98       46.54      3.72 o 
  -4  -6   6       18.18       19.27      3.54 o 
  -3  -6   6      284.62      267.35     15.31 o 
  -2  -6   6       27.45       35.41      2.75 o 
  -1  -6   6      142.79      149.61      5.39 o 
   0  -6   6        6.22        8.14      1.29 o 
   1  -6   6       97.14      101.32      3.96 o 
   2  -6   6       53.45       46.03      4.04 o 
   3  -6   6      594.20      563.00     30.20 o 
   4  -6   6       28.04       27.26      3.06 o 
   5  -6   6        3.18        7.89      1.61 o 
   6  -6   6       35.48       29.78      2.86 o 
   7  -6   6      179.93      184.70      8.40 o 
   8  -6   6        0.02        2.25      1.49 o 
   9  -6   6        1.41        0.00      2.89 o 
  10  -6   6       10.19        6.86      3.47 o 
  -8  -5   6        0.05        0.00      2.48 o 
  -7  -5   6      120.53      102.50     13.39 o 
  -6  -5   6       95.53       81.28      7.23 o 
  -5  -5   6      192.40      208.74     12.12 o 
  -4  -5   6       53.76       49.00      7.58 o 
  -3  -5   6      270.17      254.27     25.33 o 
  -2  -5   6       17.31       18.49      2.41 o 
  -1  -5   6      666.38      743.99     27.42 o 
   0  -5   6       38.55       40.38      2.83 o 
   1  -5   6       15.90       17.06      2.14 o 
   2  -5   6        2.44        1.85      0.94 o 
   3  -5   6        6.25       12.05      4.12 o 
   4  -5   6        1.10        1.20      1.12 o 
   5  -5   6       38.71       31.26      2.65 o 
   6  -5   6      181.95      202.05      8.62 o 
   7  -5   6      421.45      421.24     20.96 o 
   8  -5   6       26.39       37.53      4.61 o 
   9  -5   6        1.19        0.39      2.22 o 
  10  -5   6       11.12       11.93      5.69 o 
  -9  -4   6        0.41       14.77      6.45 o 
  -8  -4   6       48.59       60.41      6.43 o 
  -7  -4   6       23.46       18.67      3.68 o 
  -6  -4   6       39.90       35.52      2.81 o 
  -5  -4   6      160.92      154.05     11.47 o 
  -4  -4   6        1.63        3.19      2.39 o 
  -3  -4   6        0.13        0.00      0.93 o 
  -2  -4   6      114.11       99.32      3.41 o 
  -1  -4   6       30.60       30.26      1.62 o 
   0  -4   6      137.10      120.37      5.41 o 
   1  -4   6       84.34       68.21      2.56 o 
   2  -4   6       32.22       31.56      1.96 o 
   3  -4   6      182.22      156.44      5.33 o 
   4  -4   6      160.98      162.98      5.74 o 
   5  -4   6      103.82       93.83      4.33 o 
   6  -4   6      257.64      225.13      9.14 o 
   7  -4   6        1.42        3.63      3.74 o 
   8  -4   6      161.41      137.97     10.20 o 
   9  -4   6       19.39       17.76      4.23 o 
  10  -4   6        2.28        0.00      2.80 o 
  -9  -3   6       43.52       36.17      4.90 o 
  -8  -3   6       13.53       12.52      3.45 o 
  -7  -3   6        0.40        4.77      1.84 o 
  -6  -3   6       16.51       16.66      2.04 o 
  -5  -3   6        0.94        1.30      1.81 o 
  -4  -3   6      830.37      770.79     22.09 o 
  -3  -3   6      318.44      289.40      7.86 o 
  -2  -3   6       39.48       31.33      1.90 o 
  -1  -3   6      146.61      169.15      4.32 o 
   0  -3   6      152.11      111.85      3.93 o 
   1  -3   6      897.99      194.70     43.39 o 
   2  -3   6       30.66       39.91      2.13 o 
   3  -3   6       55.14       53.91      3.46 o 
   4  -3   6        3.26        8.71      6.37 o 
   5  -3   6      181.30      176.24      6.05 o 
   6  -3   6       17.06       18.94      3.38 o 
   7  -3   6       73.33       89.09      7.87 o 
   8  -3   6        1.31        1.49      2.27 o 
   9  -3   6       15.49       13.01      4.92 o 
  10  -3   6        1.52        0.00      4.92 o 
  -9  -2   6        0.18        0.80      3.23 o 
  -8  -2   6       74.41       50.92     12.65 o 
  -7  -2   6        0.57        7.55      4.94 o 
  -6  -2   6        2.22        8.95      1.52 o 
  -5  -2   6       80.83       77.82      3.73 o 
  -4  -2   6       62.22       67.51      2.57 o 
  -3  -2   6      210.65      210.99      4.84 o 
  -2  -2   6      186.27      208.95      4.53 o 
  -1  -2   6      539.12      550.01     11.17 o 
   0  -2   6       38.33       31.73      2.23 o 
   1  -2   6     1412.17     1425.21     60.56 o 
   2  -2   6        8.62       15.64      1.37 o 
   3  -2   6      419.11      376.78     17.72 o 
   4  -2   6       14.49       20.81      2.30 o 
   5  -2   6      726.51      817.56     29.88 o 
   6  -2   6        1.13       12.90     11.37 o 
   7  -2   6      103.64      108.50      9.17 o 
   8  -2   6       32.04       29.28      5.86 o 
   9  -2   6        9.35       10.29      3.65 o 
  10  -2   6       14.45       22.41      4.95 o 
 -10  -1   6       21.95       31.58      9.17 o 
  -9  -1   6       23.34       23.28      4.08 o 
  -8  -1   6        2.76        0.01      3.48 o 
  -7  -1   6        4.73        6.97      5.77 o 
  -6  -1   6       83.81       73.01      3.59 o 
  -5  -1   6        9.89        8.12      1.77 o 
  -4  -1   6      210.28      187.53      9.38 o 
  -3  -1   6      285.73      327.10     14.06 o 
  -2  -1   6      174.28      158.00      6.75 o 
  -1  -1   6      207.19      181.55      3.32 o 
   0  -1   6     1875.91     1897.29     45.89 o 
   1  -1   6     1601.80     1618.94     41.84 o 
   2  -1   6       70.42       98.05      3.12 o 
   3  -1   6       64.00       71.26      3.71 o 
   4  -1   6       82.47       78.11      2.64 o 
   5  -1   6      131.43      135.00      4.10 o 
   6  -1   6      155.66      162.55      9.46 o 
   7  -1   6        5.70        5.61      3.06 o 
   8  -1   6        4.19        8.53      3.70 o 
   9  -1   6        0.74        0.00      2.32 o 
  10  -1   6        6.09        5.18      8.15 o 
 -10   0   6        4.93        6.19      3.11 o 
  -9   0   6       57.32       55.37      5.87 o 
  -8   0   6        8.63       13.01      3.36 o 
  -7   0   6      153.09      170.77     12.00 o 
  -6   0   6        0.11        0.00      2.34 o 
  -5   0   6      130.40      134.37      7.39 o 
  -4   0   6      629.74      645.11     32.15 o 
  -3   0   6       83.51       80.57      5.61 o 
  -2   0   6      272.20      290.66     11.60 o 
  -1   0   6      140.77      118.11      7.78 o 
   0   0   6     3705.00     3802.68    112.49 o 
   1   0   6      155.68      183.55      5.26 o 
   2   0   6       50.44       58.12      3.41 o 
   3   0   6      609.52      632.75     20.03 o 
   4   0   6        6.83        9.77      1.14 o 
   5   0   6        4.37       12.55      3.90 o 
   6   0   6       32.86       36.94      4.97 o 
   7   0   6       80.10       67.12      7.11 o 
   8   0   6       19.81       15.53      3.96 o 
   9   0   6       13.87       16.19      4.28 o 
 -10   1   6        2.11        1.65      2.85 o 
  -9   1   6       17.65       18.76      4.36 o 
  -8   1   6      297.55      299.58     31.28 o 
  -7   1   6       58.45       58.39      6.59 o 
  -6   1   6      247.93      225.56     11.72 o 
  -5   1   6       34.68       28.06      7.22 o 
  -4   1   6     1647.27     1618.83     68.41 o 
  -3   1   6      735.61      647.68     25.99 o 
  -2   1   6       19.02       20.49      2.32 o 
  -1   1   6      772.61      765.96     16.42 o 
   0   1   6       87.25       96.99      3.26 o 
   1   1   6       27.49       34.82      1.86 o 
   2   1   6      942.51      805.89     58.00 o 
   3   1   6      658.83      644.95     18.25 o 
   4   1   6       10.91       10.90      1.07 o 
   5   1   6       79.32      102.40      7.18 o 
   6   1   6        1.69       11.06      3.53 o 
   7   1   6       60.45       62.87      8.92 o 
   8   1   6        0.70        3.30      4.07 o 
   9   1   6        9.44        7.65      3.30 o 
 -10   2   6        0.07        2.01      2.75 o 
  -9   2   6       28.83       27.67      4.83 o 
  -8   2   6       18.21       17.02      3.90 o 
  -7   2   6      151.45      170.79     14.02 o 
  -6   2   6       87.25      106.02      9.00 o 
  -5   2   6       23.23       27.75      3.52 o 
  -4   2   6        4.46       10.71      7.38 o 
  -3   2   6      401.44      369.26      8.59 o 
  -2   2   6      722.12      754.73     16.52 o 
  -1   2   6      776.76      781.35     19.01 o 
   0   2   6       23.05       27.37      1.62 o 
   1   2   6      332.67      344.76      9.89 o 
   2   2   6      141.13      153.75      7.56 o 
   3   2   6      169.33      155.08      4.58 o 
   4   2   6      737.59      752.41     34.55 o 
   5   2   6       67.73       68.15      6.55 o 
   6   2   6      139.34      132.15      9.86 o 
   7   2   6       40.41       46.24      5.75 o 
   8   2   6       26.46       29.72      5.10 o 
   9   2   6       46.04       39.01      6.95 o 
 -10   3   6       45.66       39.70      6.59 o 
  -9   3   6       20.12       33.11      5.26 o 
  -8   3   6        2.67        1.74      2.58 o 
  -7   3   6       74.61       79.34     15.96 o 
  -6   3   6      202.95      194.37      6.78 o 
  -5   3   6      775.31      764.48     32.86 o 
  -4   3   6     1248.83     1296.60     48.69 o 
  -3   3   6     1117.83     1097.65     28.25 o 
  -2   3   6        7.93        4.20      0.78 o 
  -1   3   6       55.17       51.64      2.42 o 
   0   3   6       25.60       25.93      1.92 o 
   1   3   6        1.01        2.21      1.28 o 
   2   3   6       34.38       37.46      2.62 o 
   3   3   6       72.41       79.43      8.42 o 
   4   3   6      348.17      394.24     25.52 o 
   5   3   6       77.46       63.20      5.56 o 
   6   3   6      142.84      148.35     11.73 o 
   7   3   6       28.82       36.80      5.47 o 
   8   3   6        6.46        3.00      5.43 o 
 -10   4   6       26.62       29.00      6.79 o 
  -9   4   6        5.40       10.84      3.59 o 
  -8   4   6      103.89      112.03     11.97 o 
  -7   4   6       44.03       46.95      3.46 o 
  -6   4   6      138.70      164.90     11.47 o 
  -5   4   6      290.94      274.95     15.37 o 
  -4   4   6      671.46      683.14     19.73 o 
  -3   4   6        1.27        3.05      1.02 o 
  -2   4   6       21.30       20.14      1.65 o 
  -1   4   6        0.04        0.00      1.42 o 
   0   4   6      245.15      229.07      8.36 o 
   1   4   6       85.99       88.99      4.08 o 
   2   4   6     1442.76     1512.96     57.17 o 
   3   4   6      401.25      399.93     13.61 o 
   4   4   6      332.78      321.69     17.60 o 
   5   4   6       56.56       48.91      5.59 o 
   6   4   6      339.39      343.28     23.04 o 
   7   4   6       32.69       27.04     11.46 o 
   8   4   6       22.10       21.26      8.91 o 
 -10   5   6       24.99       23.57      5.81 o 
  -9   5   6       20.43       18.70      4.43 o 
  -8   5   6        0.11        5.09      3.11 o 
  -7   5   6       45.52       44.54      3.28 o 
  -6   5   6        2.27        1.24      1.89 o 
  -5   5   6       19.44       16.16      2.43 o 
  -4   5   6       90.41       91.49      4.19 o 
  -3   5   6        0.35        0.00      1.13 o 
  -2   5   6     1427.81     1410.39     46.68 o 
  -1   5   6        0.87        1.55      1.27 o 
   0   5   6      354.71      344.09     12.64 o 
   1   5   6      194.18      200.15      8.40 o 
   2   5   6     1847.13     1702.67     71.70 o 
   3   5   6      126.77      126.57      5.62 o 
   4   5   6       31.58       29.89      6.96 o 
   5   5   6        0.08        0.00      2.39 o 
   6   5   6        1.83        1.19      2.20 o 
   7   5   6        7.50       12.04      6.03 o 
 -10   6   6        0.22       12.19     12.05 o 
  -9   6   6        0.03        9.73      8.66 o 
  -8   6   6       17.35       22.76      4.92 o 
  -7   6   6      116.58      108.83      5.77 o 
  -6   6   6      991.05      986.75     37.07 o 
  -5   6   6        0.16        1.78      1.66 o 
  -4   6   6        9.76        9.38      3.47 o 
  -3   6   6        0.37        2.03      1.36 o 
  -2   6   6      217.26      212.96     10.47 o 
  -1   6   6     1078.05     1027.64     37.60 o 
   0   6   6       42.65       49.19      3.65 o 
   1   6   6       89.40      102.08      5.93 o 
   2   6   6        2.95        5.39      2.55 o 
   3   6   6       33.84       35.53      3.01 o 
   4   6   6      502.62      508.24     30.32 o 
   5   6   6        0.13        0.20      2.44 o 
   6   6   6       17.07       22.00      5.34 o 
   7   6   6        3.27        7.03      9.34 o 
  -9   7   6        0.14        0.00      4.07 o 
  -8   7   6        0.19        0.00      3.56 o 
  -7   7   6        0.14        5.11      2.96 o 
  -6   7   6      101.92       88.59     10.96 o 
  -5   7   6      200.76      184.18     11.07 o 
  -4   7   6       44.06       41.86      3.34 o 
  -3   7   6       23.54       21.26      2.65 o 
  -2   7   6        9.51        9.87      2.10 o 
  -1   7   6        4.79        8.65      3.12 o 
   0   7   6      115.74      118.19      6.80 o 
   1   7   6       16.37       13.34      3.26 o 
   2   7   6      212.21      200.87     12.83 o 
   3   7   6       15.44       16.45      3.39 o 
   4   7   6        2.75        2.70      3.14 o 
   5   7   6       39.91       40.12      6.64 o 
   6   7   6      102.71      107.86     11.34 o 
  -9   8   6       44.56       46.95      6.22 o 
  -8   8   6       55.75       56.82      7.42 o 
  -7   8   6        1.82        4.63      2.89 o 
  -6   8   6       42.97       44.93      3.97 o 
  -5   8   6       25.84       34.44      3.53 o 
  -4   8   6       22.94       30.14      3.86 o 
  -3   8   6      586.53      604.48     25.05 o 
  -2   8   6       52.61       51.22      4.07 o 
  -1   8   6        0.66        0.00      1.47 o 
   0   8   6       24.70       28.34      3.64 o 
   1   8   6        9.42       11.88      2.33 o 
   2   8   6       15.70       21.27      4.61 o 
   3   8   6       81.77       86.51      7.54 o 
   4   8   6        0.11        4.43      2.95 o 
   5   8   6        2.59        6.32      7.38 o 
  -8   9   6       47.47       51.79     11.55 o 
  -7   9   6       16.14        9.19      4.41 o 
  -6   9   6       35.44       35.78      4.55 o 
  -5   9   6        9.70       18.20      2.77 o 
  -4   9   6       71.02       65.58      7.56 o 
  -3   9   6      244.15      239.96     19.32 o 
  -2   9   6       13.51       15.07      5.29 o 
  -1   9   6       69.02       62.20     18.09 o 
   0   9   6        1.42        0.00      2.90 o 
   1   9   6       50.55       46.71      4.77 o 
   2   9   6       28.95       24.14      3.36 o 
   3   9   6       16.95       15.01      3.72 o 
   4   9   6       80.82       88.47      9.74 o 
  -7  10   6        3.55        2.73      3.40 o 
  -6  10   6        2.49        3.50      4.16 o 
  -5  10   6       32.50       37.04      5.49 o 
  -4  10   6        1.16        2.14      4.33 o 
  -3  10   6       53.25       74.98      7.80 o 
  -2  10   6        5.86        5.78      8.83 o 
  -1  10   6       30.52       22.72      3.00 o 
   0  10   6       22.71       18.27      2.97 o 
   1  10   6       17.91       21.31      4.10 o 
   2  10   6        0.26        0.00      4.24 o 
   3  10   6        0.62        6.21      8.91 o 
  -6  11   6        0.35        4.52      3.38 o 
  -5  11   6        0.46        2.43      6.37 o 
  -4  11   6       25.54       35.76      9.68 o 
  -3  11   6        4.18        4.27      7.05 o 
  -2  11   6        1.37        7.82     13.50 o 
  -1  11   6        1.05        0.00      3.08 o 
   0  11   6        3.77        7.91      3.95 o 
   1  11   6      175.84      160.55     21.75 o 
  -3  12   6       83.26       72.87     10.82 o 
   1 -13   7        0.14        2.77      3.66 o 
   2 -13   7        5.97       13.28      4.32 o 
   3 -13   7        0.13        0.00      3.31 o 
   4 -13   7        9.42        3.24      4.50 o 
  -1 -12   7       15.65       15.63      4.69 o 
   0 -12   7       58.50       61.65      7.58 o 
   1 -12   7        0.09       12.96      9.08 o 
   2 -12   7        0.89        0.76      2.88 o 
   3 -12   7       10.88       10.51      4.06 o 
   4 -12   7       35.08       33.97      5.75 o 
   5 -12   7       60.03       59.49      6.75 o 
   6 -12   7      143.95      129.11     12.23 o 
  -3 -11   7        0.83        1.57      2.87 o 
  -2 -11   7       53.87       44.72      5.64 o 
  -1 -11   7       15.10       21.33     10.10 o 
   0 -11   7        5.91        9.09      3.65 o 
   1 -11   7        2.18        4.39      2.80 o 
   2 -11   7       30.84       24.13      5.04 o 
   3 -11   7        6.31        0.27      5.60 o 
   4 -11   7        0.06        0.00      2.49 o 
   5 -11   7       11.73        0.99      2.44 o 
   6 -11   7       22.18       21.98      4.59 o 
   7 -11   7       30.55       39.03      5.67 o 
  -4 -10   7        3.77        7.17      3.42 o 
  -3 -10   7       56.99       42.62      5.80 o 
  -2 -10   7       22.66       25.81      6.62 o 
  -1 -10   7       78.46       80.75      7.22 o 
   0 -10   7       50.97       77.87      7.32 o 
   1 -10   7       46.23       42.79      4.56 o 
   2 -10   7        8.25       16.19      3.34 o 
   3 -10   7       14.70       13.69      3.62 o 
   4 -10   7        6.89        3.85      2.37 o 
   5 -10   7        6.76        6.35      3.05 o 
   6 -10   7        3.36        1.80      2.80 o 
   7 -10   7        0.50        2.66      2.63 o 
   8 -10   7        2.34        0.70      3.31 o 
  -5  -9   7       18.06       18.07      3.43 o 
  -4  -9   7       18.89       17.27      3.00 o 
  -3  -9   7       11.37        8.28      2.83 o 
  -2  -9   7       12.09       20.84      2.87 o 
  -1  -9   7       68.32       64.80      7.42 o 
   0  -9   7        8.28        3.80      1.40 o 
   1  -9   7       34.24       27.06      2.46 o 
   2  -9   7        0.16        0.00      2.04 o 
   3  -9   7        8.67       11.02      2.51 o 
   4  -9   7        3.75        9.42      4.58 o 
   5  -9   7       29.57       29.00      4.78 o 
   6  -9   7        0.03        0.00      2.55 o 
   7  -9   7        9.88       11.35      6.03 o 
   8  -9   7       47.29       44.46     11.12 o 
   9  -9   7       12.16       13.92      5.26 o 
  -6  -8   7       38.71       34.78      5.22 o 
  -5  -8   7        0.01        0.27      1.59 o 
  -4  -8   7       49.82       50.42      4.51 o 
  -3  -8   7       47.00       56.20      4.24 o 
  -2  -8   7        5.85        6.31      2.77 o 
  -1  -8   7      167.75      186.73      8.44 o 
   0  -8   7      417.15      441.38     35.52 o 
   1  -8   7       36.70       35.87      2.57 o 
   2  -8   7       82.04       85.20      3.84 o 
   3  -8   7       22.64       24.70      1.97 o 
   4  -8   7      110.68      105.26      9.62 o 
   5  -8   7       27.18       20.80      2.94 o 
   6  -8   7       35.80       38.39      3.36 o 
   7  -8   7        7.99        8.75      2.74 o 
   8  -8   7       27.14       28.58      4.71 o 
   9  -8   7        0.32       22.24      7.81 o 
  -7  -7   7        2.47        0.24      2.49 o 
  -6  -7   7       20.18       19.23      4.44 o 
  -5  -7   7        4.37        2.29      1.69 o 
  -4  -7   7       30.14       40.38      3.53 o 
  -3  -7   7        6.91        0.00      2.46 o 
  -2  -7   7      182.00      217.67      8.92 o 
  -1  -7   7       46.43       51.41      3.93 o 
   0  -7   7      410.64      390.89     13.28 o 
   1  -7   7       67.56       67.40      3.62 o 
   2  -7   7       50.01       67.97      6.66 o 
   3  -7   7      237.81      252.73      8.66 o 
   4  -7   7        8.32       13.98      2.21 o 
   5  -7   7       26.85       29.35      4.08 o 
   6  -7   7        7.01        4.05      1.93 o 
   7  -7   7        0.24        0.03      2.45 o 
   8  -7   7       62.66       60.17      5.18 o 
   9  -7   7        5.94       12.10      6.28 o 
  -7  -6   7       56.49       55.51      6.30 o 
  -6  -6   7       61.61       64.92      6.41 o 
  -5  -6   7      108.78       95.21      9.63 o 
  -4  -6   7       16.58       18.34      2.35 o 
  -3  -6   7        0.01        3.72      1.49 o 
  -2  -6   7       22.41       18.83      3.14 o 
  -1  -6   7       51.27       53.45      4.06 o 
   0  -6   7      315.64      325.77     10.51 o 
   1  -6   7        0.26        2.34      1.19 o 
   2  -6   7      150.27      153.51      5.38 o 
   3  -6   7       47.19       45.72      8.28 o 
   4  -6   7       92.10      110.86      5.15 o 
   5  -6   7      252.57      299.61     17.24 o 
   6  -6   7       13.32        8.66      1.92 o 
   7  -6   7      103.91      103.05      6.09 o 
   8  -6   7        4.25       11.58      3.17 o 
   9  -6   7        8.99        4.45      3.14 o 
  -8  -5   7        0.87        0.00      2.12 o 
  -7  -5   7       66.06       56.34      6.43 o 
  -6  -5   7        3.76        5.07      2.27 o 
  -5  -5   7      207.84      201.25     17.14 o 
  -4  -5   7      107.56      125.42      5.81 o 
  -3  -5   7        0.89        2.55      1.21 o 
  -2  -5   7       11.14       11.76      1.54 o 
  -1  -5   7       17.95       16.79      2.57 o 
   0  -5   7       57.94       72.02      4.26 o 
   1  -5   7     1145.58     1159.94     33.59 o 
   2  -5   7        3.92        4.49      1.94 o 
   3  -5   7        1.50        4.65      2.78 o 
   4  -5   7       68.70       57.22      3.45 o 
   5  -5   7       67.44       82.76      4.57 o 
   6  -5   7        0.27        0.00      2.62 o 
   7  -5   7       58.72       47.68      3.31 o 
   8  -5   7        2.13        0.00      3.48 o 
   9  -5   7        3.58        6.12      2.77 o 
  -8  -4   7       13.03       20.43      4.75 o 
  -7  -4   7        0.96        0.27      2.12 o 
  -6  -4   7        5.44       10.32      4.84 o 
  -5  -4   7      126.99      104.94      8.22 o 
  -4  -4   7       37.30       43.16      2.47 o 
  -3  -4   7      157.08      142.43      5.32 o 
  -2  -4   7      336.09      332.00      9.33 o 
  -1  -4   7       87.24       64.45      4.55 o 
   0  -4   7       74.58       81.01      2.95 o 
   1  -4   7       45.69       45.83      3.12 o 
   2  -4   7       48.83       42.77      2.46 o 
   3  -4   7       88.40       93.94      4.08 o 
   4  -4   7      407.95      439.01     21.39 o 
   5  -4   7       32.57       36.28      2.86 o 
   6  -4   7        2.21       10.35      1.93 o 
   7  -4   7       11.87        9.40      3.38 o 
   8  -4   7        0.03        2.96      2.55 o 
   9  -4   7        2.31        0.00      2.97 o 
  10  -4   7        2.55        1.51      3.17 o 
  -9  -3   7       48.62       34.29      4.80 o 
  -8  -3   7        0.15        1.19      2.28 o 
  -7  -3   7      114.46      121.17      9.23 o 
  -6  -3   7      108.53      112.18      8.70 o 
  -5  -3   7       39.03       31.66      4.13 o 
  -4  -3   7      261.49      240.03     11.23 o 
  -3  -3   7        1.33        6.50      3.81 o 
  -2  -3   7      725.76      708.42     17.23 o 
  -1  -3   7     1642.09     1594.75     51.35 o 
   0  -3   7     1207.15     1210.18     31.72 o 
   1  -3   7       34.22       42.04      5.09 o 
   2  -3   7      274.08      285.32      8.56 o 
   3  -3   7       50.10       40.75      2.65 o 
   4  -3   7       54.67       37.25     11.29 o 
   5  -3   7        0.25        0.80      1.31 o 
   6  -3   7      150.03      135.06      6.61 o 
   7  -3   7       48.77       54.19      5.86 o 
   8  -3   7        2.90        2.49      2.56 o 
   9  -3   7       76.14       73.80      7.98 o 
  -9  -2   7        2.51        2.39      2.73 o 
  -8  -2   7       26.04       22.52      6.37 o 
  -7  -2   7       91.39       61.28      6.96 o 
  -6  -2   7      245.50      230.73     14.36 o 
  -5  -2   7       16.06       16.41      3.05 o 
  -4  -2   7        1.23        4.65      2.04 o 
  -3  -2   7     1032.34     1113.86     47.95 o 
  -2  -2   7       28.60       36.24      7.64 o 
  -1  -2   7        3.77        6.64      0.64 o 
   0  -2   7      524.17      596.81     16.65 o 
   1  -2   7       65.55       58.31      2.55 o 
   2  -2   7        6.18        9.35      1.33 o 
   3  -2   7        0.28        1.84      1.53 o 
   4  -2   7       49.26       53.38      2.98 o 
   5  -2   7      778.50      739.74     22.11 o 
   6  -2   7       83.56       74.95      7.13 o 
   7  -2   7       50.79       58.42      6.60 o 
   8  -2   7       34.03       41.90      7.05 o 
   9  -2   7       53.88       59.72     13.24 o 
  -9  -1   7        0.19        0.68      2.40 o 
  -8  -1   7       41.20       47.13      5.45 o 
  -7  -1   7      319.75      290.32     26.70 o 
  -6  -1   7       11.25        8.03      3.31 o 
  -5  -1   7        4.07        2.89      1.68 o 
  -4  -1   7      170.32      174.50      9.90 o 
  -3  -1   7      174.62      157.98      8.42 o 
  -2  -1   7       17.47       14.95      3.48 o 
  -1  -1   7      745.44      706.54     24.87 o 
   0  -1   7     2824.28     2880.41     78.00 o 
   1  -1   7     1996.77     1964.64     54.45 o 
   2  -1   7      313.08      304.58     10.14 o 
   3  -1   7      282.13      294.27     25.60 o 
   4  -1   7      529.89      531.31     15.50 o 
   5  -1   7        5.78        4.53      4.24 o 
   6  -1   7       56.58       54.68      8.66 o 
   7  -1   7      140.86      149.21     10.32 o 
   8  -1   7        2.94        8.60      9.76 o 
   9  -1   7        4.30        2.63      3.29 o 
  -9   0   7        8.46        0.68      2.28 o 
  -8   0   7        8.68       10.67      3.40 o 
  -7   0   7       40.72       50.08      7.05 o 
  -6   0   7        1.37        5.86      2.28 o 
  -5   0   7       94.08       96.41     13.59 o 
  -4   0   7      443.52      414.26     19.36 o 
  -3   0   7       76.87       70.16      5.05 o 
  -2   0   7      788.23      840.68     34.42 o 
  -1   0   7      347.15      292.01     18.01 o 
   0   0   7      667.60      705.38     31.95 o 
   1   0   7        0.11        0.00      0.79 o 
   2   0   7       27.98       23.70      1.75 o 
   3   0   7      338.36      346.43     21.49 o 
   4   0   7      289.49      289.17      9.14 o 
   5   0   7        6.33       10.05      3.48 o 
   6   0   7       25.93       26.39      7.22 o 
   7   0   7       62.01       66.82      7.81 o 
   8   0   7       22.14       18.87      4.27 o 
   9   0   7        0.37        6.90      3.50 o 
 -10   1   7        8.82       13.31      5.35 o 
  -9   1   7       40.67       37.96      5.70 o 
  -8   1   7       97.04       90.94      8.87 o 
  -7   1   7       15.16       21.32      3.53 o 
  -6   1   7      258.72      282.84     15.98 o 
  -5   1   7        3.42        2.01      1.98 o 
  -4   1   7        3.40        2.71      2.55 o 
  -3   1   7      160.23      148.82      8.29 o 
  -2   1   7      524.45      521.39     28.72 o 
  -1   1   7      418.52      410.46     10.31 o 
   0   1   7      427.94      446.28     12.11 o 
   1   1   7       48.13       58.85      2.89 o 
   2   1   7      186.84      203.29      8.71 o 
   3   1   7       33.31       35.45      2.55 o 
   4   1   7      977.81      917.76     31.93 o 
   5   1   7       55.04       57.09      5.59 o 
   6   1   7       70.13       76.26      6.59 o 
   7   1   7       11.13       12.13      4.33 o 
   8   1   7       20.97       23.10      7.98 o 
   9   1   7       13.55        7.72      3.77 o 
 -10   2   7       24.96       21.13      4.78 o 
  -9   2   7       16.34       22.11      4.53 o 
  -8   2   7        7.13       22.92      4.53 o 
  -7   2   7      138.19      133.39     10.02 o 
  -6   2   7        0.51        0.00      2.16 o 
  -5   2   7        8.42        7.25      4.07 o 
  -4   2   7        2.35        0.00      1.92 o 
  -3   2   7      233.12      220.16     12.37 o 
  -2   2   7      485.87      477.00     10.91 o 
  -1   2   7      898.70      835.27     21.53 o 
   0   2   7      819.95      792.00     22.68 o 
   1   2   7       49.16       53.88      2.84 o 
   2   2   7        7.43       10.10      2.46 o 
   3   2   7     1000.49      964.83     29.00 o 
   4   2   7      689.55      660.98     34.25 o 
   5   2   7        0.08        0.00      1.74 o 
   6   2   7      113.26      119.88     10.62 o 
   7   2   7       14.88       23.79      5.26 o 
   8   2   7        2.93        4.07      3.05 o 
 -10   3   7        5.07        0.00      4.41 o 
  -9   3   7       72.01       68.15      7.66 o 
  -8   3   7       18.58       28.82      4.56 o 
  -7   3   7       47.23       36.55      5.58 o 
  -6   3   7        3.77        0.00      2.15 o 
  -5   3   7      810.83      824.62     40.10 o 
  -4   3   7      691.33      684.72     34.51 o 
  -3   3   7      676.47      668.41     30.48 o 
  -2   3   7        0.49        0.61      1.14 o 
  -1   3   7     2094.54     1981.31    115.34 o 
   0   3   7        9.97       11.66      1.61 o 
   1   3   7       37.48       39.33      2.78 o 
   2   3   7       37.36       40.60      6.92 o 
   3   3   7      197.95      185.80      7.06 o 
   4   3   7        0.90        2.58      3.99 o 
   5   3   7       48.31       52.15      5.22 o 
   6   3   7      194.96      168.93     13.82 o 
   7   3   7       53.11       33.63      6.11 o 
   8   3   7       36.30       36.75      6.35 o 
  -9   4   7       54.91       60.98      8.03 o 
  -8   4   7        0.37        0.13      5.69 o 
  -7   4   7        0.81        0.81      2.34 o 
  -6   4   7       29.39       22.39      4.29 o 
  -5   4   7      641.02      631.21     34.96 o 
  -4   4   7       63.41       56.17      4.87 o 
  -3   4   7        0.30        4.09      1.56 o 
  -2   4   7       37.16       34.05      2.20 o 
  -1   4   7        3.81        3.81      1.62 o 
   0   4   7       36.98       41.12      2.98 o 
   1   4   7      273.50      289.15     21.57 o 
   2   4   7      469.88      387.27     43.12 o 
   3   4   7      114.69       93.03      4.83 o 
   4   4   7      161.37      167.31     20.39 o 
   5   4   7        3.64        6.49      3.17 o 
   6   4   7        1.64        6.29      3.90 o 
   7   4   7       38.56       43.18      7.38 o 
  -9   5   7       28.71       28.52      5.75 o 
  -8   5   7      108.86       95.54      9.17 o 
  -7   5   7        1.35        6.84      5.01 o 
  -6   5   7       42.57       39.27      6.71 o 
  -5   5   7        7.72        5.93      3.00 o 
  -4   5   7       52.16       45.38      2.74 o 
  -3   5   7       11.66        8.95      1.75 o 
  -2   5   7       77.69       77.76      4.05 o 
  -1   5   7       18.80       20.86      4.41 o 
   0   5   7      276.06      287.85     11.61 o 
   1   5   7        7.68        6.67      2.99 o 
   2   5   7      239.07      238.05     13.57 o 
   3   5   7      115.47      119.87      5.74 o 
   4   5   7       18.55       12.73      3.18 o 
   5   5   7       20.99       20.90      5.18 o 
   6   5   7       43.25       31.85      6.03 o 
   7   5   7       26.54       38.98      6.18 o 
  -9   6   7       13.90       18.33      4.80 o 
  -8   6   7        4.70        2.11      3.02 o 
  -7   6   7       27.61       29.59     13.07 o 
  -6   6   7       56.42       62.80      6.77 o 
  -5   6   7       25.43       30.63      2.62 o 
  -4   6   7      368.29      401.48     15.54 o 
  -3   6   7        0.06        0.00      2.01 o 
  -2   6   7       52.88       44.37      3.61 o 
  -1   6   7      906.94      825.82     38.59 o 
   0   6   7        5.16       10.55      2.15 o 
   1   6   7      171.31      167.33      8.33 o 
   2   6   7       17.80       24.94      4.84 o 
   3   6   7      399.07      393.35     22.02 o 
   4   6   7       27.42       20.06      3.82 o 
   5   6   7        0.34        0.42      2.89 o 
   6   6   7      111.52      112.78     10.95 o 
  -9   7   7        4.61        4.94      4.50 o 
  -8   7   7        8.33        6.00      3.50 o 
  -7   7   7        8.80        9.28      3.80 o 
  -6   7   7       37.17       40.54      3.44 o 
  -5   7   7       64.86       70.95      4.62 o 
  -4   7   7        8.81        8.10      5.39 o 
  -3   7   7       33.24       20.99      2.86 o 
  -2   7   7        2.09        0.42      1.59 o 
  -1   7   7      421.63      365.19     27.57 o 
   0   7   7      131.70      121.75      6.80 o 
   1   7   7       12.70       10.88      2.45 o 
   2   7   7        0.08        2.99      2.51 o 
   3   7   7       35.24       30.82      5.86 o 
   4   7   7        3.18        5.90      3.47 o 
   5   7   7       69.49       77.03      9.86 o 
  -8   8   7       33.73       37.89      6.61 o 
  -7   8   7       23.36       11.48      3.90 o 
  -6   8   7       12.88       13.25      2.53 o 
  -5   8   7      108.20       96.86      6.07 o 
  -4   8   7       35.91       47.53      4.42 o 
  -3   8   7      228.01      200.68     10.28 o 
  -2   8   7        0.02        3.08      1.97 o 
  -1   8   7       78.68       58.09     15.45 o 
   0   8   7       11.47       25.65      5.16 o 
   1   8   7      120.98      119.35      7.19 o 
   2   8   7       34.51       24.10      7.64 o 
   3   8   7        8.43       17.27      3.83 o 
   4   8   7       13.01       20.88      4.97 o 
  -7   9   7        3.00        0.00      4.07 o 
  -6   9   7        1.32        1.97      2.54 o 
  -5   9   7        0.40        5.30      2.47 o 
  -4   9   7       28.61       35.57      3.89 o 
  -3   9   7      100.57       91.07      6.59 o 
  -2   9   7       79.65       75.49      5.83 o 
  -1   9   7       81.95       83.01      5.88 o 
   0   9   7       16.98       12.26      2.90 o 
   1   9   7        6.96        4.38      2.41 o 
   2   9   7       62.36       67.30      7.47 o 
   3   9   7       12.71       26.27      8.15 o 
  -6  10   7      100.75       91.54     19.19 o 
  -5  10   7        9.30        9.11      3.82 o 
  -4  10   7        3.40        4.38      3.22 o 
  -3  10   7       25.30       23.66      5.18 o 
  -2  10   7      128.32      142.75      9.36 o 
  -1  10   7        7.11        3.94      2.24 o 
   0  10   7        0.00        0.00      1.89 o 
   1  10   7       16.52       17.74      3.66 o 
   2  10   7        1.72        5.69      3.12 o 
  -5  11   7       35.97       29.03     11.55 o 
  -4  11   7        0.97        9.74      4.33 o 
  -3  11   7        0.00        1.59      2.66 o 
  -2  11   7        7.32        1.69      3.06 o 
  -1  11   7        4.78        5.08      3.09 o 
  -1 -12   8        1.33        1.50      2.73 o 
   0 -12   8        4.46        7.05      3.12 o 
   1 -12   8        2.22        0.46      2.68 o 
   2 -12   8        0.54        0.00      3.26 o 
   3 -12   8        1.19        7.13      3.26 o 
   4 -12   8       28.15       23.61      4.68 o 
   5 -12   8        9.11       16.05      5.01 o 
  -2 -11   8       17.74       28.91      7.55 o 
  -1 -11   8        8.77       17.19      4.25 o 
   0 -11   8        1.01        4.30      3.18 o 
   1 -11   8       41.58       30.39      6.96 o 
   2 -11   8       11.68        9.08      3.53 o 
   3 -11   8       43.89       50.81      6.62 o 
   4 -11   8        6.41        7.95      3.46 o 
   5 -11   8       15.24       12.44      6.28 o 
   6 -11   8        4.77        3.75      4.24 o 
   7 -11   8        2.76        1.75      2.85 o 
  -4 -10   8        1.37        0.00      4.41 o 
  -3 -10   8        0.39        0.25      4.41 o 
  -2 -10   8       18.83       22.05      4.97 o 
  -1 -10   8       25.68       21.04      4.20 o 
   0 -10   8       23.45       22.62      4.42 o 
   1 -10   8       12.80       15.80      3.66 o 
   2 -10   8       50.44       40.07      5.13 o 
   3 -10   8      139.92      133.26     10.30 o 
   4 -10   8        1.85        0.00      5.35 o 
   5 -10   8        0.53        0.00      2.20 o 
   6 -10   8        3.47        0.00      2.57 o 
   7 -10   8       10.18       17.37      4.44 o 
  -5  -9   8       71.54       77.07      9.00 o 
  -4  -9   8        0.15        2.48      2.77 o 
  -3  -9   8       72.59       65.47      5.17 o 
  -2  -9   8       14.07       15.13      2.64 o 
  -1  -9   8       45.20       35.35      3.15 o 
   0  -9   8       34.93       47.41      3.65 o 
   1  -9   8        0.76        1.34      1.24 o 
   2  -9   8        0.01        0.00      2.29 o 
   3  -9   8        4.87        9.02      2.85 o 
   4  -9   8        9.42        8.41      3.02 o 
   5  -9   8       16.58       18.59      4.41 o 
   6  -9   8        8.08       14.18      3.00 o 
   7  -9   8        5.71        0.34      3.48 o 
   8  -9   8        7.16        4.07      2.63 o 
  -5  -8   8        0.61        2.42      2.82 o 
  -4  -8   8       44.20       34.23      3.71 o 
  -3  -8   8        0.43        7.55      2.32 o 
  -2  -8   8        0.01        0.00      1.56 o 
  -1  -8   8       82.33       81.93      5.10 o 
   0  -8   8        0.25        6.96      4.20 o 
   1  -8   8       91.65       76.91      5.12 o 
   2  -8   8        9.83       15.34      3.94 o 
   3  -8   8       20.57       24.65      2.22 o 
   4  -8   8       76.12       69.66      4.26 o 
   5  -8   8        0.01        1.66      1.60 o 
   6  -8   8        2.76        1.14      2.85 o 
   7  -8   8        1.16        0.00      2.72 o 
   8  -8   8       18.07       16.30      6.28 o 
  -6  -7   8       13.71       13.97      3.67 o 
  -5  -7   8       25.38       41.12     13.58 o 
  -4  -7   8        1.65        8.77      4.07 o 
  -3  -7   8       72.74       75.57      5.00 o 
  -2  -7   8      294.72      293.98     15.49 o 
  -1  -7   8        9.09        3.78      1.46 o 
   0  -7   8       13.36       25.81      2.80 o 
   1  -7   8        2.08        0.00      1.87 o 
   2  -7   8       88.93       70.13      3.85 o 
   3  -7   8       18.57       20.87      2.35 o 
   4  -7   8        5.58        4.54      2.89 o 
   5  -7   8       84.76       84.16      4.81 o 
   6  -7   8        9.82       16.20      2.64 o 
   7  -7   8        0.36        2.76      1.79 o 
   8  -7   8        5.76        0.32      2.23 o 
  -7  -6   8       14.18       17.60      3.96 o 
  -6  -6   8       22.91       34.05      5.33 o 
  -5  -6   8        0.38        7.34      5.94 o 
  -4  -6   8       10.76        8.75      2.75 o 
  -3  -6   8       66.41       75.04      5.05 o 
  -2  -6   8       71.10       82.15      4.21 o 
  -1  -6   8       78.94       87.35      4.54 o 
   0  -6   8      451.96      486.76     21.57 o 
   1  -6   8      346.52      337.91     11.43 o 
   2  -6   8        5.01        8.53      2.15 o 
   3  -6   8       24.36       21.06      3.18 o 
   4  -6   8       74.77       70.00      4.01 o 
   5  -6   8        1.32        0.57      1.81 o 
   6  -6   8       49.41       40.59      3.52 o 
   7  -6   8       46.42       42.07      3.98 o 
   8  -6   8        0.39        1.70      2.40 o 
   9  -6   8       49.83       51.86      7.34 o 
  -7  -5   8       31.73       31.12      7.05 o 
  -6  -5   8        7.16       20.67      4.13 o 
  -5  -5   8      116.75      108.50      8.57 o 
  -4  -5   8       77.48       79.80      6.40 o 
  -3  -5   8      253.37      260.99      9.09 o 
  -2  -5   8       59.11       78.00      3.24 o 
  -1  -5   8      198.18      222.81      7.57 o 
   0  -5   8       35.20       28.06      3.37 o 
   1  -5   8      130.30      143.59     12.77 o 
   2  -5   8        0.41        0.72      1.22 o 
   3  -5   8      172.31      175.69      7.15 o 
   4  -5   8       29.73       32.61      2.89 o 
   5  -5   8      106.78       92.52      5.15 o 
   6  -5   8      256.58      294.44     12.64 o 
   7  -5   8       62.37       77.97      7.59 o 
   8  -5   8        0.30        0.73      2.56 o 
   9  -5   8       10.85       16.28      3.75 o 
  -8  -4   8       17.81       13.07      3.72 o 
  -7  -4   8        1.31       11.39     10.36 o 
  -6  -4   8       14.16       11.39      3.48 o 
  -5  -4   8        2.13        2.26      4.41 o 
  -4  -4   8       14.41       18.52      4.58 o 
  -3  -4   8      156.81      163.61      9.53 o 
  -2  -4   8       81.41       70.18      3.19 o 
  -1  -4   8       15.05        8.96      2.19 o 
   0  -4   8       15.84       19.73      1.69 o 
   1  -4   8      225.61      255.48     18.19 o 
   2  -4   8     2314.38     2459.00     83.82 o 
   3  -4   8        0.00        0.75      1.29 o 
   4  -4   8       94.72       89.10      4.48 o 
   5  -4   8      250.94      239.54      9.49 o 
   6  -4   8      140.78      146.19      6.91 o 
   7  -4   8      160.22      189.19     15.04 o 
   8  -4   8        0.00        2.21      3.65 o 
   9  -4   8        1.44        4.34      3.47 o 
  -8  -3   8        9.67        4.29      3.31 o 
  -7  -3   8       43.74       48.28      6.23 o 
  -6  -3   8       15.09       16.78      3.54 o 
  -5  -3   8       34.21       36.82      5.86 o 
  -4  -3   8      117.91      109.57      9.68 o 
  -3  -3   8       14.65        5.09      2.52 o 
  -2  -3   8      657.92      701.75     32.04 o 
  -1  -3   8      337.25      344.97     14.15 o 
   0  -3   8       16.36       17.97      2.53 o 
   1  -3   8      326.15      354.57     10.60 o 
   2  -3   8      499.27      517.63     16.52 o 
   3  -3   8        6.50        7.76      1.71 o 
   4  -3   8      365.65      320.53     45.81 o 
   5  -3   8      361.99      350.15     28.24 o 
   6  -3   8       93.51       84.52      7.81 o 
   7  -3   8       24.16       20.81      3.84 o 
   8  -3   8       33.84       50.08      6.35 o 
   9  -3   8       45.53       36.95      6.02 o 
  -9  -2   8       19.87       24.05      5.14 o 
  -8  -2   8       11.10       16.71      4.03 o 
  -7  -2   8      179.86      176.52     13.30 o 
  -6  -2   8      456.81      468.38     26.40 o 
  -5  -2   8       91.99      102.14      7.91 o 
  -4  -2   8        1.80        7.79      2.75 o 
  -3  -2   8      123.92      133.49      8.68 o 
  -2  -2   8       56.36       54.46      4.68 o 
  -1  -2   8      537.59      476.92     11.31 o 
   0  -2   8      305.53      290.64      8.25 o 
   1  -2   8        0.04        0.23      1.17 o 
   2  -2   8       33.61       39.00      2.63 o 
   3  -2   8      646.00      630.95     20.37 o 
   4  -2   8      124.46      121.99      4.70 o 
   5  -2   8      105.61      111.35      4.87 o 
   6  -2   8       64.23       63.21      6.61 o 
   7  -2   8       49.69       54.61      6.40 o 
   8  -2   8       13.77       20.69      4.42 o 
   9  -2   8        0.16        1.30      3.18 o 
  -9  -1   8       49.62       53.03      6.49 o 
  -8  -1   8       22.46       13.41      3.96 o 
  -7  -1   8       14.39       19.17      3.94 o 
  -6  -1   8       14.74       13.22      3.11 o 
  -5  -1   8      227.19      191.59     10.26 o 
  -4  -1   8      117.56      133.45     12.32 o 
  -3  -1   8       68.14       52.87      4.76 o 
  -2  -1   8        7.39       13.72      4.24 o 
  -1  -1   8      474.40      478.78     20.29 o 
   0  -1   8       46.57       52.47      2.36 o 
   1  -1   8      179.84      169.81      5.59 o 
   2  -1   8      154.96      143.98      5.73 o 
   3  -1   8      113.91      121.37      6.97 o 
   4  -1   8        0.27        4.29      2.45 o 
   5  -1   8       86.19      100.68      8.70 o 
   6  -1   8      178.77      172.16     12.58 o 
   7  -1   8      117.77      114.51      9.24 o 
   8  -1   8        0.94       15.96      5.26 o 
   9  -1   8        0.23        0.59      4.67 o 
  -9   0   8       13.09       19.78      4.78 o 
  -8   0   8      100.48      101.89      8.34 o 
  -7   0   8        6.67       19.28      3.99 o 
  -6   0   8       17.72       16.94      3.55 o 
  -5   0   8       37.18       42.36      4.64 o 
  -4   0   8      470.59      420.19     21.04 o 
  -3   0   8     1265.45     1267.75     60.59 o 
  -2   0   8      689.14      674.55     29.61 o 
  -1   0   8       47.42       40.20      6.37 o 
   0   0   8      193.36      185.61      5.26 o 
   1   0   8        2.73        1.10      1.18 o 
   2   0   8       42.58       37.90      4.09 o 
   3   0   8      271.82      265.23     13.09 o 
   4   0   8       12.95       13.89      1.47 o 
   5   0   8       21.36       30.89      4.49 o 
   6   0   8      173.13      164.75     11.72 o 
   7   0   8        0.11       12.26      9.00 o 
   8   0   8       94.33      104.56      9.48 o 
  -9   1   8       22.18       18.66      4.68 o 
  -8   1   8        0.17        3.98      2.94 o 
  -7   1   8       16.31       14.55      4.84 o 
  -6   1   8        6.01        5.25      2.37 o 
  -5   1   8       10.31        7.41      2.64 o 
  -4   1   8      751.59      766.93     37.83 o 
  -3   1   8     1004.88     1069.01     51.33 o 
  -2   1   8      487.42      473.64     21.74 o 
  -1   1   8       23.52       29.77      1.48 o 
   0   1   8        3.72        6.87      2.50 o 
   1   1   8       31.81       31.47      2.81 o 
   2   1   8      287.96      262.51     10.93 o 
   3   1   8      218.43      219.48     11.66 o 
   4   1   8     1147.19     1107.40     54.50 o 
   5   1   8       83.36      101.68      8.29 o 
   6   1   8       30.09       25.25      5.86 o 
   7   1   8       67.89       84.58      9.48 o 
   8   1   8        4.35        1.76      2.98 o 
  -9   2   8        1.59        1.66      4.75 o 
  -8   2   8      160.39      144.23     11.65 o 
  -7   2   8       14.51       16.27      9.17 o 
  -6   2   8       20.23       17.32      6.28 o 
  -5   2   8        2.13        0.00      2.39 o 
  -4   2   8      224.23      217.52     13.11 o 
  -3   2   8      326.30      309.79     16.95 o 
  -2   2   8       34.43       35.66      3.91 o 
  -1   2   8       40.29       46.81      5.09 o 
   0   2   8      665.67      719.50     32.36 o 
   1   2   8      593.26      580.84     25.83 o 
   2   2   8        1.91        2.18      1.98 o 
   3   2   8      247.45      258.19     10.43 o 
   4   2   8      149.94      146.58      9.97 o 
   5   2   8        7.98       20.92     11.37 o 
   6   2   8      148.09      152.77     11.91 o 
   7   2   8        0.30        0.10      2.44 o 
   8   2   8        0.24        1.77      3.42 o 
  -9   3   8        2.88        3.61      2.94 o 
  -8   3   8        6.32        4.84      3.50 o 
  -7   3   8       10.32        6.42      2.75 o 
  -6   3   8       70.11       71.66      6.42 o 
  -5   3   8      189.20      178.72     11.47 o 
  -4   3   8      844.82      811.76     42.40 o 
  -3   3   8      235.32      256.20     15.44 o 
  -2   3   8        2.52        3.76      1.23 o 
  -1   3   8        1.35        0.35      1.24 o 
   0   3   8      156.63      144.31      7.36 o 
   1   3   8      734.22      696.86     24.08 o 
   2   3   8      251.89      256.02     13.62 o 
   3   3   8       99.91       94.52      9.83 o 
   4   3   8        2.90       10.59      3.46 o 
   5   3   8       45.61       50.45      5.88 o 
   6   3   8       20.01       20.49      4.98 o 
   7   3   8       28.04       31.76      6.18 o 
  -9   4   8        0.62        0.08      2.40 o 
  -8   4   8        0.49        1.36      3.56 o 
  -7   4   8      100.73      116.99     10.38 o 
  -6   4   8        3.96        8.14      4.07 o 
  -5   4   8      100.47      113.87     11.64 o 
  -4   4   8       95.28      106.20      9.09 o 
  -3   4   8        0.19        2.36      2.16 o 
  -2   4   8       43.61       50.28      3.36 o 
  -1   4   8      215.73      213.44      8.43 o 
   0   4   8      342.35      369.93     14.04 o 
   1   4   8        0.03        0.00      2.49 o 
   2   4   8       35.43       41.79      4.83 o 
   3   4   8       53.94       43.93      4.07 o 
   4   4   8        2.70        4.01      2.39 o 
   5   4   8        0.60        0.68      3.73 o 
   6   4   8        7.17       11.02      4.14 o 
   7   4   8       26.55       28.48      6.12 o 
  -9   5   8        3.92       14.48      9.25 o 
  -8   5   8       53.06       61.58      8.16 o 
  -7   5   8       20.25       24.95      3.95 o 
  -6   5   8      258.66      227.13     24.05 o 
  -5   5   8        1.07        1.36      5.86 o 
  -4   5   8      501.83      490.64     28.65 o 
  -3   5   8        3.30        7.43      2.09 o 
  -2   5   8       77.68       63.91      6.63 o 
  -1   5   8      485.77      449.96     17.57 o 
   0   5   8      118.86      113.65      8.57 o 
   1   5   8       98.51      106.45      6.30 o 
   2   5   8       83.69       93.92      7.73 o 
   3   5   8        9.33        5.88      2.94 o 
   4   5   8        0.71        5.49      2.87 o 
   5   5   8       69.70       64.54      8.28 o 
   6   5   8        6.64        6.57      3.75 o 
  -8   6   8       19.20       15.61      6.45 o 
  -7   6   8       83.41       84.57     21.40 o 
  -6   6   8        0.42        0.00      2.53 o 
  -5   6   8        0.11        0.00      4.75 o 
  -4   6   8       30.55       31.66      2.71 o 
  -3   6   8       34.14       42.24      3.57 o 
  -2   6   8      314.06      316.91     13.19 o 
  -1   6   8      233.97      212.55     11.08 o 
   0   6   8        1.08        0.00      1.67 o 
   1   6   8      108.07      115.12      6.69 o 
   2   6   8        1.94        6.77      2.73 o 
   3   6   8        1.73        3.73      3.90 o 
   4   6   8       12.78       22.34      4.93 o 
   5   6   8        0.24        4.68      4.33 o 
  -8   7   8        7.21        4.51      3.83 o 
  -7   7   8        1.41        0.00      2.16 o 
  -6   7   8       54.71       47.46      5.52 o 
  -5   7   8       38.03       30.49      5.34 o 
  -4   7   8      187.51      196.35      9.24 o 
  -3   7   8      103.40      111.70      6.70 o 
  -2   7   8        0.57        4.54      2.43 o 
  -1   7   8        6.06        6.15      1.91 o 
   0   7   8      132.23      123.20      6.73 o 
   1   7   8        2.51        3.20      2.05 o 
   2   7   8        2.26        3.88      5.08 o 
   3   7   8       45.19       44.13      7.73 o 
   4   7   8       36.31       40.84      8.74 o 
  -7   8   8       15.95       18.55      5.35 o 
  -6   8   8       16.48       30.07      5.78 o 
  -5   8   8       17.39       16.81      4.16 o 
  -4   8   8       23.22       20.59      2.98 o 
  -3   8   8       26.42       27.77      3.36 o 
  -2   8   8        4.97        3.12      2.74 o 
  -1   8   8       76.73       85.40      6.03 o 
   0   8   8        7.40        6.23      2.53 o 
   1   8   8       27.82       26.21      3.75 o 
   2   8   8       94.21       94.99      9.30 o 
   3   8   8      109.67      107.06     10.28 o 
  -6   9   8        2.21        3.89      3.17 o 
  -5   9   8       10.21       10.72      8.66 o 
  -4   9   8        8.31        5.41      4.61 o 
  -3   9   8        0.01        0.48      3.15 o 
  -2   9   8      127.10      122.12      8.08 o 
  -1   9   8        3.24        3.19      2.49 o 
   0   9   8      158.24      155.37      9.08 o 
   1   9   8        7.98        6.11      2.64 o 
   2   9   8       86.33       65.89     11.38 o 
  -5  10   8       26.67       30.90      9.34 o 
  -4  10   8       99.60      102.92     19.70 o 
  -3  10   8        6.90        3.42      2.98 o 
  -2  10   8       59.53       44.70      8.41 o 
  -1  10   8       64.01       50.86      6.90 o 
   0  10   8       10.34       17.52      4.49 o 
   1 -12   9        0.86        9.94     11.88 o 
   2 -12   9        0.26        0.00      2.99 o 
   3 -12   9        1.66        2.34      3.17 o 
   4 -12   9        0.01        0.00      4.84 o 
  -1 -11   9        3.39        0.24      2.51 o 
   0 -11   9        3.01        1.08      2.49 o 
   1 -11   9       35.42       46.19      9.68 o 
   2 -11   9       94.94       90.99      8.83 o 
   3 -11   9       22.21       27.47      6.28 o 
   4 -11   9        2.61        1.78      3.40 o 
   5 -11   9       22.18       16.83      3.82 o 
   6 -11   9        7.16        9.20      3.96 o 
  -3 -10   9        1.60        0.85      4.75 o 
  -2 -10   9        3.42       12.39      6.79 o 
  -1 -10   9        3.73        2.39      2.79 o 
   0 -10   9        0.72        2.13      3.65 o 
   1 -10   9       23.20       29.21      4.56 o 
   2 -10   9        1.76        1.30      2.22 o 
   3 -10   9        1.32        0.00      3.23 o 
   4 -10   9       14.40       40.56     11.37 o 
   5 -10   9        4.66        2.26      2.80 o 
   6 -10   9       11.42        6.42      2.98 o 
   7 -10   9        4.73        7.78      3.78 o 
  -4  -9   9        0.59        0.00      2.44 o 
  -3  -9   9       32.79       41.72      5.22 o 
  -2  -9   9        7.25        8.02      2.47 o 
  -1  -9   9        6.24       17.03      3.21 o 
   0  -9   9       10.75       12.19      2.53 o 
   1  -9   9        0.52        5.45      1.75 o 
   2  -9   9       82.61       58.08      7.30 o 
   3  -9   9        4.25        6.55      2.20 o 
   4  -9   9        3.32        6.75      2.80 o 
   5  -9   9        1.91        1.54      2.32 o 
   6  -9   9        1.01        0.00      2.58 o 
   7  -9   9        4.15       10.47      3.60 o 
  -5  -8   9       11.14        9.70      3.11 o 
  -4  -8   9       14.57       13.90      3.54 o 
  -3  -8   9       35.86       42.97      8.06 o 
  -2  -8   9      103.69      113.61      8.49 o 
  -1  -8   9        6.80        5.19      1.63 o 
   0  -8   9        0.88        0.00      1.43 o 
   1  -8   9       20.86       27.39      3.05 o 
   2  -8   9       14.05       11.91      3.21 o 
   3  -8   9        0.13        0.00      1.55 o 
   4  -8   9       32.94       33.01      3.18 o 
   5  -8   9       20.97       22.42      4.06 o 
   6  -8   9       76.26       81.30      7.42 o 
   7  -8   9        0.13        2.76      2.46 o 
   8  -8   9       15.79        5.26      5.43 o 
  -6  -7   9        8.63       17.37      6.79 o 
  -5  -7   9        5.53        4.58      4.24 o 
  -4  -7   9       24.61       23.38      4.28 o 
  -3  -7   9        4.82       10.35      3.30 o 
  -2  -7   9        8.32       12.28      1.87 o 
  -1  -7   9       17.03       19.01      2.30 o 
   0  -7   9      128.65      121.04      7.52 o 
   1  -7   9        0.87        0.00      1.47 o 
   2  -7   9       73.86       83.15      5.50 o 
   3  -7   9      121.84      130.58      9.04 o 
   4  -7   9       76.32       53.70      4.77 o 
   5  -7   9        1.01        5.44      1.88 o 
   6  -7   9        4.55        3.68      1.95 o 
   7  -7   9       13.84       12.47      2.90 o 
   8  -7   9        2.70        4.13      2.36 o 
  -6  -6   9       32.97       25.09      6.37 o 
  -5  -6   9        5.62       12.58      4.50 o 
  -4  -6   9        3.62        8.14      4.41 o 
  -3  -6   9        0.00        0.74      2.46 o 
  -2  -6   9       19.25       24.38      3.60 o 
  -1  -6   9      269.91      238.46     10.08 o 
   0  -6   9        6.42       13.32      3.06 o 
   1  -6   9       55.07       52.06      3.42 o 
   2  -6   9        2.52        2.98      1.98 o 
   3  -6   9      115.39      110.73      5.52 o 
   4  -6   9       56.53       47.51      3.93 o 
   5  -6   9       40.68       34.25      3.51 o 
   6  -6   9        5.56       14.27      4.40 o 
   7  -6   9        6.94        2.69      2.24 o 
   8  -6   9       16.63       17.75      7.13 o 
  -7  -5   9        4.59        8.51      3.73 o 
  -6  -5   9        9.75       14.79      3.50 o 
  -5  -5   9      279.46      253.54     17.68 o 
  -4  -5   9       12.00       17.92      3.96 o 
  -3  -5   9        7.33        9.12      2.89 o 
  -2  -5   9       44.43       55.51     11.04 o 
  -1  -5   9      846.86      769.79     39.96 o 
   0  -5   9        0.31        2.42      2.35 o 
   1  -5   9       82.38       86.77      5.84 o 
   2  -5   9       24.25       13.58      2.09 o 
   3  -5   9       23.16       31.17      2.62 o 
   4  -5   9       89.29      113.42      6.43 o 
   5  -5   9        9.83       10.50      2.09 o 
   6  -5   9        0.49        0.09      1.47 o 
   7  -5   9        1.10        2.63      2.42 o 
   8  -5   9       27.46       28.17     17.06 o 
  -7  -4   9        2.37        2.46      3.73 o 
  -6  -4   9       65.75       61.70     11.04 o 
  -5  -4   9       29.47       30.36      4.69 o 
  -4  -4   9       11.45       17.61      3.75 o 
  -3  -4   9       13.23        7.23      2.53 o 
  -2  -4   9       50.58       55.61      5.18 o 
  -1  -4   9       19.34       17.09      2.82 o 
   0  -4   9      353.18      305.21     10.21 o 
   1  -4   9       90.48       73.76      3.57 o 
   2  -4   9      280.95      251.14     14.46 o 
   3  -4   9       23.40       22.37      2.66 o 
   4  -4   9      212.07      215.63      9.38 o 
   5  -4   9        5.32        1.83      2.87 o 
   6  -4   9       45.82       40.83      3.46 o 
   7  -4   9       57.67       50.49     10.78 o 
   8  -4   9        1.57        0.01      2.53 o 
  -8  -3   9       35.06       26.37      4.93 o 
  -7  -3   9       27.57       32.43      9.76 o 
  -6  -3   9        3.44        0.00      2.64 o 
  -5  -3   9       16.63       20.20      5.60 o 
  -4  -3   9      112.74      120.09      9.94 o 
  -3  -3   9       18.74       24.71      7.30 o 
  -2  -3   9       62.17       67.73      5.91 o 
  -1  -3   9      207.48      230.90     13.39 o 
   0  -3   9      521.87      523.86     15.85 o 
   1  -3   9       17.72       19.07      2.03 o 
   2  -3   9      181.31      200.61      8.10 o 
   3  -3   9        0.12        7.28      2.08 o 
   4  -3   9      124.63      119.86      5.74 o 
   5  -3   9       16.96       28.51      3.36 o 
   6  -3   9      105.79       99.95      8.49 o 
   7  -3   9        3.93        6.09      6.62 o 
   8  -3   9        0.31        0.00      2.92 o 
  -8  -2   9        6.39        9.80      4.67 o 
  -7  -2   9       26.76       25.56      4.62 o 
  -6  -2   9       24.10       27.29      5.28 o 
  -5  -2   9       12.64       13.24      3.30 o 
  -4  -2   9       83.89       76.61      7.26 o 
  -3  -2   9        1.25        4.13      3.65 o 
  -2  -2   9       72.39       61.42      5.99 o 
  -1  -2   9      221.14      226.67     13.13 o 
   0  -2   9       60.52       65.22      2.89 o 
   1  -2   9       33.38       30.64      2.16 o 
   2  -2   9       16.97       16.17      2.73 o 
   3  -2   9      348.30      342.55     12.71 o 
   4  -2   9        1.05        0.00      2.15 o 
   5  -2   9      584.78      611.65     22.21 o 
   6  -2   9       25.23       30.20      5.15 o 
   7  -2   9       13.22       17.09      4.62 o 
   8  -2   9        0.69        0.00      2.80 o 
  -8  -1   9        3.25        3.85      3.17 o 
  -7  -1   9       73.30       57.56      7.30 o 
  -6  -1   9        1.72        0.57      2.16 o 
  -5  -1   9      210.53      189.35     12.20 o 
  -4  -1   9        0.37        0.86      1.86 o 
  -3  -1   9        0.44        1.73      4.16 o 
  -2  -1   9      177.07      188.18     11.31 o 
  -1  -1   9      682.70      783.45     38.27 o 
   0  -1   9       23.98       29.94      3.46 o 
   1  -1   9      444.08      436.43     20.04 o 
   2  -1   9       54.79       55.86      3.32 o 
   3  -1   9       30.62       24.44      2.24 o 
   4  -1   9       51.68       45.16      2.94 o 
   5  -1   9      329.85      342.85     24.32 o 
   6  -1   9      222.06      184.92     14.30 o 
   7  -1   9       10.23        4.47      5.43 o 
   8  -1   9        0.10        0.00      4.02 o 
  -8   0   9       24.98       23.62      4.66 o 
  -7   0   9        2.81        4.85      3.18 o 
  -6   0   9        1.34        5.56      2.56 o 
  -5   0   9       55.60       71.35      6.70 o 
  -4   0   9       16.44       17.27      3.96 o 
  -3   0   9     1471.79     1509.67     79.82 o 
  -2   0   9        5.98        1.50      2.72 o 
  -1   0   9        0.73        4.89      2.46 o 
   0   0   9      320.18      286.29      8.25 o 
   1   0   9      385.95      388.01     12.92 o 
   2   0   9       40.50       41.46      2.82 o 
   3   0   9       15.46       21.83      3.71 o 
   4   0   9        4.77        3.90      1.38 o 
   5   0   9       43.65       45.94      7.47 o 
   6   0   9        6.57        0.00      2.37 o 
   7   0   9       18.92       21.44      4.26 o 
   8   0   9        5.77        7.62      4.26 o 
  -8   1   9        0.80        0.00      2.41 o 
  -7   1   9      146.17      135.53     17.16 o 
  -6   1   9       26.94       31.75      6.96 o 
  -5   1   9       25.30       25.17      3.89 o 
  -4   1   9       54.00       51.32      5.27 o 
  -3   1   9       95.94      110.87      8.23 o 
  -2   1   9      281.13      287.68     15.88 o 
  -1   1   9       14.30       11.72      2.46 o 
   0   1   9      321.04      309.57     17.19 o 
   1   1   9        1.06        5.79      1.88 o 
   2   1   9        2.89        3.54      1.41 o 
   3   1   9      101.24       94.10      4.55 o 
   4   1   9      201.20      164.72     10.45 o 
   5   1   9       17.10       19.68      4.26 o 
   6   1   9        3.39       14.24      4.44 o 
   7   1   9        2.50        4.89      4.33 o 
  -9   2   9        0.51        7.95      3.87 o 
  -8   2   9        2.16        0.00      4.75 o 
  -7   2   9       10.45        7.22      3.48 o 
  -6   2   9       98.98      102.78     22.42 o 
  -5   2   9       30.90       35.93      4.54 o 
  -4   2   9        0.59        0.00      2.32 o 
  -3   2   9      135.40      135.80      9.37 o 
  -2   2   9        6.43        4.83      2.53 o 
  -1   2   9      110.29      101.53      7.62 o 
   0   2   9       72.50       78.57      5.06 o 
   1   2   9      253.27      236.24      9.25 o 
   2   2   9        0.24        6.48      4.16 o 
   3   2   9       12.61       15.47      2.02 o 
   4   2   9      147.78      139.38      9.64 o 
   5   2   9       15.06       15.38      3.67 o 
   6   2   9       56.26       44.90      6.08 o 
   7   2   9        0.00        0.00      6.96 o 
  -8   3   9        3.76        9.68      3.67 o 
  -7   3   9       72.87       63.18      9.00 o 
  -6   3   9        0.68        4.16      2.87 o 
  -5   3   9       85.60       97.72      9.05 o 
  -4   3   9       24.89       30.65      7.22 o 
  -3   3   9        0.31        1.21      2.51 o 
  -2   3   9       35.17       38.83      5.16 o 
  -1   3   9      181.15      172.29      6.42 o 
   0   3   9      208.46      193.34      7.91 o 
   1   3   9      698.66      695.43     25.84 o 
   2   3   9       64.41       61.83     11.65 o 
   3   3   9       42.15       41.47      4.85 o 
   4   3   9      174.28      192.73     13.71 o 
   5   3   9      165.52      171.01     14.07 o 
   6   3   9       25.39       20.59      5.08 o 
   7   3   9       38.40       39.99      7.30 o 
  -8   4   9       26.01       22.44      4.47 o 
  -7   4   9        7.11       10.53      3.40 o 
  -6   4   9       12.01       12.90      3.84 o 
  -5   4   9       69.14       82.70      8.52 o 
  -4   4   9      190.88      199.27     15.00 o 
  -3   4   9      248.76      273.83     16.44 o 
  -2   4   9      408.79      410.07     24.64 o 
  -1   4   9        0.84        3.54      1.37 o 
   0   4   9      190.98      163.34      7.57 o 
   1   4   9        0.25        0.00      1.46 o 
   2   4   9      261.92      252.70     24.57 o 
   3   4   9       18.91       30.25      3.99 o 
   4   4   9       12.36       15.45      3.79 o 
   5   4   9       12.39       10.70      5.09 o 
   6   4   9        0.42        0.00      2.34 o 
  -8   5   9       21.31       23.90      5.78 o 
  -7   5   9        2.85        6.77      5.60 o 
  -6   5   9      138.07      141.76     12.69 o 
  -5   5   9        9.66       12.78      3.72 o 
  -4   5   9        5.41        3.08      2.82 o 
  -3   5   9       13.74       18.82      4.11 o 
  -2   5   9       58.80       54.23      3.82 o 
  -1   5   9      366.38      350.37     14.23 o 
   0   5   9       47.13       51.08      3.99 o 
   1   5   9        0.31        8.99      6.08 o 
   2   5   9       41.22       44.19      5.63 o 
   3   5   9        7.98        6.58      2.98 o 
   4   5   9      262.51      260.94     19.29 o 
   5   5   9        5.20        2.83      5.43 o 
  -8   6   9        0.85        0.00      4.50 o 
  -7   6   9       41.60       33.82      5.78 o 
  -6   6   9       21.43       29.44      5.75 o 
  -5   6   9        9.10       11.75      5.01 o 
  -4   6   9       58.01       64.83      7.47 o 
  -3   6   9       55.71       54.55      7.26 o 
  -2   6   9       26.61       25.80      2.71 o 
  -1   6   9       56.53       52.22      3.88 o 
   0   6   9      307.62      312.00     14.84 o 
   1   6   9        7.56       11.88      2.60 o 
   2   6   9        6.16        7.99      4.60 o 
   3   6   9        9.16       12.79     11.03 o 
   4   6   9       19.13       30.40      7.72 o 
  -7   7   9        2.06        4.92      6.37 o 
  -6   7   9        0.99        1.87      5.94 o 
  -5   7   9       16.55       16.43      9.34 o 
  -4   7   9      109.53      104.87      9.59 o 
  -3   7   9      141.28      165.01     13.71 o 
  -2   7   9        3.81        6.70      3.62 o 
  -1   7   9      144.29      130.60     10.34 o 
   0   7   9       86.69       88.29      6.72 o 
   1   7   9        2.42        8.49      2.62 o 
   2   7   9        3.25       10.44      5.60 o 
   3   7   9        8.56       10.09      8.40 o 
  -6   8   9       13.83       10.16      4.36 o 
  -5   8   9      107.38       87.86      9.34 o 
  -4   8   9        0.65        1.59      2.87 o 
  -3   8   9       41.59       33.11      6.08 o 
  -2   8   9        6.03        4.12      2.32 o 
  -1   8   9       14.44       14.37      3.23 o 
   0   8   9       37.06       47.25      4.78 o 
   1   8   9        5.44       10.34      7.84 o 
   2   8   9        8.65        9.90     10.19 o 
  -5   9   9       21.81       26.90      5.76 o 
  -4   9   9        3.19        2.78      3.49 o 
  -3   9   9        0.27        9.50     12.56 o 
  -2   9   9        1.82        5.71      5.19 o 
  -1   9   9       66.42       73.98      6.67 o 
   0   9   9      109.36      100.33      7.96 o 
   0 -11  10        2.62        1.53      4.24 o 
   1 -11  10        4.47        5.93      2.92 o 
   2 -11  10       11.70       10.55      3.41 o 
   3 -11  10        5.44        3.89      2.67 o 
   4 -11  10        0.15        6.20      3.48 o 
  -2 -10  10        0.41        0.00      4.24 o 
  -1 -10  10        5.05        4.75      4.75 o 
   0 -10  10        3.22        2.50      4.07 o 
   1 -10  10        5.85        4.79      2.77 o 
   2 -10  10        9.11       12.31      3.48 o 
   3 -10  10       34.87       42.17      5.75 o 
   4 -10  10        2.56        9.54      6.20 o 
   5 -10  10        0.38        0.57      3.48 o 
  -3  -9  10        0.06        6.85      3.46 o 
  -2  -9  10        7.41        9.38      3.23 o 
  -1  -9  10       31.08       34.07      4.33 o 
   0  -9  10        2.03        2.59      1.55 o 
   1  -9  10        2.56        3.87      2.19 o 
   2  -9  10       41.46       53.71      6.45 o 
   3  -9  10        7.59       13.72      3.57 o 
   4  -9  10        0.22        1.65      2.44 o 
   5  -9  10        0.48        0.00      2.34 o 
   6  -9  10        4.94        4.61      3.31 o 
  -4  -8  10       23.04       20.26      4.95 o 
  -3  -8  10        7.19       21.14      3.96 o 
  -2  -8  10       59.74       56.80      5.82 o 
  -1  -8  10       14.72       15.68      2.93 o 
   0  -8  10        3.20        2.56      1.50 o 
   1  -8  10        4.09        1.85      1.43 o 
   2  -8  10        1.48        1.85      3.24 o 
   3  -8  10        0.06        0.00      1.56 o 
   4  -8  10       42.82       48.25      4.02 o 
   5  -8  10        8.10        0.00      2.52 o 
   6  -8  10        7.41        1.10      3.31 o 
   7  -8  10        9.48       18.16      7.30 o 
  -5  -7  10       16.80       17.74      3.96 o 
  -4  -7  10       54.45       45.22      5.81 o 
  -3  -7  10        9.00       11.79      9.25 o 
  -2  -7  10        4.47        7.87      5.69 o 
  -1  -7  10        7.09        8.99      4.84 o 
   0  -7  10      105.89      118.53     10.52 o 
   1  -7  10        7.71       10.78      1.99 o 
   2  -7  10       42.95       36.56      3.27 o 
   3  -7  10       58.60       56.14      4.52 o 
   4  -7  10      164.52      177.46     10.95 o 
   5  -7  10        6.22       10.59      2.51 o 
   6  -7  10       18.29       17.92      3.28 o 
   7  -7  10       33.76       30.03      4.86 o 
  -6  -6  10        5.68        1.66      2.72 o 
  -5  -6  10        2.11        2.00      2.34 o 
  -4  -6  10       25.37       19.24      4.11 o 
  -3  -6  10       22.83       20.29      4.03 o 
  -2  -6  10       11.89       24.84      9.08 o 
  -1  -6  10       17.95       20.79      6.28 o 
   0  -6  10        0.04        1.60      1.29 o 
   1  -6  10      144.43      157.10     10.68 o 
   2  -6  10       24.01       32.21      2.94 o 
   3  -6  10      126.79      125.54      6.81 o 
   4  -6  10        0.22        6.35      3.23 o 
   5  -6  10       17.81       16.09      2.63 o 
   6  -6  10       31.00       32.52      5.58 o 
   7  -6  10        0.02        5.11      2.92 o 
   8  -6  10        0.74        0.00      4.07 o 
  -6  -5  10        6.24        3.17      6.71 o 
  -5  -5  10      116.19       93.67      7.92 o 
  -4  -5  10       39.19       53.04      6.16 o 
  -3  -5  10      200.75      192.13     12.36 o 
  -2  -5  10        0.10        0.83      3.99 o 
  -1  -5  10       48.89       78.48      6.24 o 
   0  -5  10       26.85       37.70      3.68 o 
   1  -5  10       70.20       70.65      4.88 o 
   2  -5  10        3.47       10.50      4.20 o 
   3  -5  10      120.78      110.39      6.20 o 
   4  -5  10        5.65        5.61      1.96 o 
   5  -5  10       90.12      117.84      9.43 o 
   6  -5  10        0.01        0.00      1.81 o 
   7  -5  10        9.95       14.52      4.32 o 
   8  -5  10        2.98        3.39      3.65 o 
  -7  -4  10       35.80       47.61      7.32 o 
  -6  -4  10        1.04        0.00      2.70 o 
  -5  -4  10       21.44       16.76      4.11 o 
  -4  -4  10       51.67       47.91      5.70 o 
  -3  -4  10        1.57        6.97      2.77 o 
  -2  -4  10        0.87        3.82      2.41 o 
  -1  -4  10       90.57      112.47      8.56 o 
   0  -4  10       90.26       85.56      7.01 o 
   1  -4  10       49.06       42.94      3.21 o 
   2  -4  10       26.56       25.42      6.03 o 
   3  -4  10        0.03        3.20      2.37 o 
   4  -4  10       12.45       17.82      4.04 o 
   5  -4  10        0.14        4.68      2.74 o 
   6  -4  10       17.99       30.47      9.08 o 
   7  -4  10       75.18       79.54     13.76 o 
   8  -4  10       44.56       46.89      6.78 o 
  -7  -3  10       25.32       20.92      5.20 o 
  -6  -3  10       61.67       56.39      6.57 o 
  -5  -3  10        2.62       24.83     18.25 o 
  -4  -3  10       85.97       81.34     10.36 o 
  -3  -3  10        0.03        0.11      1.88 o 
  -2  -3  10     1140.97     1209.48     62.12 o 
  -1  -3  10      602.27      613.45     34.39 o 
   0  -3  10       60.41       78.03     14.26 o 
   1  -3  10        5.47        7.83      3.53 o 
   2  -3  10      433.86      420.89     16.41 o 
   3  -3  10      224.41      194.84      8.72 o 
   4  -3  10       73.78       78.74      5.00 o 
   5  -3  10       71.07       85.80      5.21 o 
   6  -3  10        0.55        0.00      2.68 o 
   7  -3  10       46.70       46.09      6.79 o 
   8  -3  10        2.77        5.34      3.77 o 
  -7  -2  10        2.86        3.97      2.85 o 
  -6  -2  10       63.26       67.23      7.90 o 
  -5  -2  10       10.01       24.35      7.22 o 
  -4  -2  10        0.00        0.00      2.28 o 
  -3  -2  10      168.97      152.16     11.00 o 
  -2  -2  10      609.17      596.31     32.83 o 
  -1  -2  10      498.98      546.62     28.65 o 
   0  -2  10       14.36        8.89      2.51 o 
   1  -2  10      199.61      188.61      7.12 o 
   2  -2  10       45.27       38.46      2.93 o 
   3  -2  10        7.64        5.92      1.74 o 
   4  -2  10       13.03       12.62      3.26 o 
   5  -2  10      126.66      123.30     10.51 o 
   6  -2  10      125.26      105.21      9.13 o 
   7  -2  10       28.39       27.47      6.96 o 
   8  -2  10        0.60        1.17      4.33 o 
  -8  -1  10       13.53       19.71      8.23 o 
  -7  -1  10       28.28       30.62      5.69 o 
  -6  -1  10       33.20       27.56      4.55 o 
  -5  -1  10       15.22       14.08      5.09 o 
  -4  -1  10        1.11        0.00      2.46 o 
  -3  -1  10       39.72       46.19      5.63 o 
  -2  -1  10       21.40       27.40      5.10 o 
  -1  -1  10      112.05       98.94      7.32 o 
   0  -1  10        3.86        7.68      6.03 o 
   1  -1  10       44.15       32.59      7.13 o 
   2  -1  10        1.52        1.74      1.52 o 
   3  -1  10      284.64      273.11     10.73 o 
   4  -1  10       12.16       10.68      2.56 o 
   5  -1  10      268.24      274.33     17.97 o 
   6  -1  10        2.23        0.00      4.16 o 
   7  -1  10        1.96        3.30      3.02 o 
  -8   0  10       28.75       31.58      5.43 o 
  -7   0  10        6.32        9.73      3.47 o 
  -6   0  10       48.68       47.09      7.39 o 
  -5   0  10        0.48        0.00      2.38 o 
  -4   0  10      106.47       90.90      8.89 o 
  -3   0  10      477.39      497.91     28.37 o 
  -2   0  10       13.41       10.70      3.23 o 
  -1   0  10      273.32      266.71     16.12 o 
   0   0  10        4.00       10.23      3.90 o 
   1   0  10       28.05       28.03      2.44 o 
   2   0  10      637.86      580.20     20.52 o 
   3   0  10        4.14        5.32      2.56 o 
   4   0  10      103.95       92.78      8.36 o 
   5   0  10        2.26       10.78      8.66 o 
   6   0  10       36.96       36.40      6.03 o 
   7   0  10       37.15       45.43      7.14 o 
  -8   1  10        4.59        4.57      3.29 o 
  -7   1  10        1.09        3.70      3.42 o 
  -6   1  10       33.29       48.06      6.30 o 
  -5   1  10       49.44       55.21      6.00 o 
  -4   1  10       11.91       16.31      3.75 o 
  -3   1  10        0.03        0.00      3.23 o 
  -2   1  10      273.46      293.39     18.31 o 
  -1   1  10      106.71      122.31      9.57 o 
   0   1  10      193.24      170.99      6.89 o 
   1   1  10       39.18       48.19      8.56 o 
   2   1  10      383.37      372.55     15.12 o 
   3   1  10       33.32       35.82      7.81 o 
   4   1  10        1.35        0.00      2.36 o 
   5   1  10        6.19        3.84      3.06 o 
   6   1  10        9.01        8.13      3.78 o 
   7   1  10        5.50        6.80      4.02 o 
  -8   2  10       37.71       46.66      7.39 o 
  -7   2  10       55.56       45.31      5.83 o 
  -6   2  10      133.86      156.28     20.89 o 
  -5   2  10      161.98      138.88     15.38 o 
  -4   2  10       93.93       76.77      7.07 o 
  -3   2  10       34.77       36.10      4.74 o 
  -2   2  10      155.76      178.12     12.14 o 
  -1   2  10       15.52       20.07      3.67 o 
   0   2  10      405.83      361.22     25.10 o 
   1   2  10        9.63        5.73      2.83 o 
   2   2  10        7.49       10.89      2.10 o 
   3   2  10      160.99      151.19      7.27 o 
   4   2  10       85.59       86.75      7.68 o 
   5   2  10        0.14        0.00      4.41 o 
   6   2  10       30.92       32.10      5.50 o 
  -8   3  10        4.20        3.96      3.42 o 
  -7   3  10        0.98        2.61      2.99 o 
  -6   3  10        3.28        0.00      3.09 o 
  -5   3  10      134.19      137.20     12.57 o 
  -4   3  10        0.04        0.10      2.27 o 
  -3   3  10       14.26       14.44      5.94 o 
  -2   3  10       24.05       21.90      4.73 o 
  -1   3  10       37.98       46.95      5.94 o 
   0   3  10      218.18      202.65     10.45 o 
   1   3  10      108.78      132.90      7.06 o 
   2   3  10      179.69      185.50      8.98 o 
   3   3  10       34.89       30.62      4.49 o 
   4   3  10       23.33       24.05      4.56 o 
   5   3  10       19.18       19.29      5.21 o 
   6   3  10       22.51       33.37      6.66 o 
  -7   4  10        0.16       10.36      6.79 o 
  -6   4  10        0.42        0.00      2.32 o 
  -5   4  10       28.54       35.12      5.51 o 
  -4   4  10       32.97       28.30      4.88 o 
  -3   4  10      312.48      321.29     20.55 o 
  -2   4  10      215.13      220.30     16.16 o 
  -1   4  10       22.47       40.29      5.45 o 
   0   4  10       63.44       58.35      3.66 o 
   1   4  10       23.15       27.42      2.92 o 
   2   4  10       65.73       72.73      5.34 o 
   3   4  10      105.88      107.30     10.02 o 
   4   4  10       16.11       19.65      6.28 o 
   5   4  10       24.07       25.03      7.56 o 
  -7   5  10       58.05       65.01     19.95 o 
  -6   5  10        1.12        0.00      3.73 o 
  -5   5  10        5.80        5.17      3.67 o 
  -4   5  10      144.63      137.29     12.13 o 
  -3   5  10       91.97       98.57     10.29 o 
  -2   5  10       20.32       18.29      4.18 o 
  -1   5  10       33.14       32.20      4.69 o 
   0   5  10       11.23       23.74      3.47 o 
   1   5  10       24.24       32.82      3.70 o 
   2   5  10       47.18       36.64      9.45 o 
   3   5  10        0.47        1.22      4.41 o 
   4   5  10      120.99      117.72     10.86 o 
  -7   6  10        0.96        0.00      4.33 o 
  -6   6  10        0.00        0.00      2.76 o 
  -5   6  10        4.46        2.42      2.98 o 
  -4   6  10       51.78       64.88      7.33 o 
  -3   6  10       61.77       54.65      7.76 o 
  -2   6  10       76.44       70.16      7.78 o 
  -1   6  10       10.37       13.15      4.02 o 
   0   6  10      106.88      112.47      7.17 o 
   1   6  10      176.49      154.16      8.86 o 
   2   6  10       46.34       38.10      6.20 o 
   3   6  10        6.52        4.39      3.82 o 
  -6   7  10        5.01       12.98      4.85 o 
  -5   7  10        0.44        1.75      9.25 o 
  -4   7  10        4.95       12.62      4.21 o 
  -3   7  10      142.63      138.49     12.72 o 
  -2   7  10       35.02       22.09      5.41 o 
  -1   7  10        2.67        0.01      2.08 o 
   0   7  10        0.14        3.25      1.97 o 
   1   7  10      201.39      183.40     10.97 o 
   2   7  10        1.62        0.00      5.86 o 
  -5   8  10        2.17        4.11      3.11 o 
  -4   8  10       52.41       56.25     12.99 o 
  -3   8  10      147.22      136.38     12.73 o 
  -2   8  10        0.13       11.55     10.02 o 
  -1   8  10       30.32       28.64      5.34 o 
   0   8  10        8.13       10.59      5.77 o 
   0 -10  11       10.82       18.67      8.15 o 
   1 -10  11        4.69        3.73      5.43 o 
   2 -10  11        0.30        0.00      2.46 o 
   3 -10  11        0.15        0.00      3.56 o 
   4 -10  11        5.70        7.17      7.13 o 
  -2  -9  11        2.44        9.98      8.91 o 
  -1  -9  11        2.22        5.82      2.80 o 
   0  -9  11       22.58       35.43     14.26 o 
   1  -9  11       45.79       54.67     10.87 o 
   2  -9  11        0.13        0.00      2.44 o 
   3  -9  11        1.53        5.09      3.73 o 
   4  -9  11       41.55       38.84      5.20 o 
   5  -9  11       21.87       16.93      4.20 o 
  -3  -8  11       57.78       58.67      7.38 o 
  -2  -8  11        3.08        2.40      2.46 o 
  -1  -8  11       13.58       18.26      3.91 o 
   0  -8  11       81.40       84.44      7.58 o 
   1  -8  11       11.67       20.84      3.29 o 
   2  -8  11        2.19        0.00      1.70 o 
   3  -8  11        0.08        1.11      1.82 o 
   4  -8  11        0.16        0.00      1.86 o 
   5  -8  11       10.14        6.73      2.37 o 
   6  -8  11       21.03       22.05      4.67 o 
  -4  -7  11       38.74       39.19      6.21 o 
  -3  -7  11        4.73       15.47      3.46 o 
  -2  -7  11        0.45        2.85      6.45 o 
  -1  -7  11       14.53       18.61      3.66 o 
   0  -7  11        7.51        7.91      4.84 o 
   1  -7  11        1.45        4.33      2.87 o 
   2  -7  11      100.24      101.60      5.98 o 
   3  -7  11       47.96       35.28      4.19 o 
   4  -7  11       38.99       39.64      4.17 o 
   5  -7  11        0.02        0.10      2.18 o 
   6  -7  11        5.92       10.73      3.09 o 
  -5  -6  11       12.94       18.01      4.20 o 
  -4  -6  11       29.16       33.38      5.80 o 
  -3  -6  11        1.67        2.14      2.46 o 
  -2  -6  11       67.08       64.68      6.62 o 
  -1  -6  11       25.66       23.11      4.30 o 
   0  -6  11      108.60      105.28      8.24 o 
   1  -6  11      186.52      174.11     13.07 o 
   2  -6  11        5.54       10.19      1.97 o 
   3  -6  11        1.85        7.16      4.77 o 
   4  -6  11        7.18        7.89      3.70 o 
   5  -6  11       18.75       21.93      3.25 o 
   6  -6  11       16.90       24.08      5.18 o 
   7  -6  11        0.39        0.00      3.35 o 
  -5  -5  11        7.26        4.39      3.02 o 
  -4  -5  11        1.62        3.54      2.75 o 
  -3  -5  11       14.90       20.02      4.44 o 
  -2  -5  11        0.47        0.00      2.36 o 
  -1  -5  11       64.69       74.83     16.13 o 
   0  -5  11       92.37       86.87      8.10 o 
   1  -5  11      140.04      155.62     19.28 o 
   2  -5  11       54.99       91.21      7.17 o 
   3  -5  11        8.72       12.47      2.34 o 
   4  -5  11        2.74        0.00      1.55 o 
   5  -5  11       15.30       15.82      3.14 o 
   6  -5  11       47.40       48.71      6.60 o 
   7  -5  11      149.16      174.00     15.13 o 
  -6  -4  11        5.40        4.41      3.36 o 
  -5  -4  11       33.37       33.62      4.92 o 
  -4  -4  11       45.86       48.74      5.60 o 
  -3  -4  11       21.46       23.63      4.20 o 
  -2  -4  11        0.15        2.97      5.35 o 
  -1  -4  11       86.24       66.84      7.26 o 
   0  -4  11       93.68       98.68      8.85 o 
   1  -4  11       17.42       21.29      2.53 o 
   2  -4  11       15.48       10.95      2.21 o 
   3  -4  11        1.97        2.41      2.11 o 
   4  -4  11      135.16      129.62      7.27 o 
   5  -4  11       34.07       43.28      4.29 o 
   6  -4  11      121.49      127.27     10.81 o 
   7  -4  11       36.90       48.97      7.68 o 
  -6  -3  11       43.76       39.45      6.07 o 
  -5  -3  11        8.53        4.87      2.85 o 
  -4  -3  11       17.02       19.29      4.24 o 
  -3  -3  11       10.39        9.54      3.72 o 
  -2  -3  11       64.15       69.20      7.74 o 
  -1  -3  11      399.05      399.42     24.24 o 
   0  -3  11      124.91      144.24     10.27 o 
   1  -3  11       35.23       35.72      3.87 o 
   2  -3  11      134.99      136.74      6.27 o 
   3  -3  11       18.27       20.11      2.82 o 
   4  -3  11       35.62       31.21      3.46 o 
   5  -3  11       15.60       24.39      5.02 o 
   6  -3  11        4.75        1.36      4.24 o 
   7  -3  11        0.49        3.75      6.45 o 
  -7  -2  11        2.82        1.70      4.41 o 
  -6  -2  11       17.91       16.80      4.08 o 
  -5  -2  11        1.35        3.77      2.73 o 
  -4  -2  11      107.35      130.86     10.60 o 
  -3  -2  11       50.45       55.59      6.20 o 
  -2  -2  11       47.45       45.50      7.64 o 
  -1  -2  11      112.36      106.09      9.50 o 
   0  -2  11       10.23       16.94      3.48 o 
   1  -2  11        0.12        0.00      3.90 o 
   2  -2  11        1.68        2.04      1.53 o 
   3  -2  11       54.67       49.34      3.67 o 
   4  -2  11       36.49       32.03      4.54 o 
   5  -2  11       68.22       78.01      8.39 o 
   6  -2  11       47.95       27.81      5.09 o 
   7  -2  11        7.94       14.91      6.37 o 
  -7  -1  11        7.16        3.36      2.92 o 
  -6  -1  11        0.01        2.27      3.09 o 
  -5  -1  11      130.34      126.40     11.22 o 
  -4  -1  11       13.60       14.36      4.50 o 
  -3  -1  11      252.28      260.78     17.96 o 
  -2  -1  11       62.93       86.40      7.55 o 
  -1  -1  11      207.66      230.05     15.28 o 
   0  -1  11        1.63        4.15      2.12 o 
   1  -1  11      203.31      188.73     11.92 o 
   2  -1  11      233.50      227.66     12.08 o 
   3  -1  11      119.30      113.13      6.11 o 
   4  -1  11       91.28       81.58     10.90 o 
   5  -1  11       32.15       34.68      5.78 o 
   6  -1  11        0.13        0.00      2.97 o 
  -7   0  11        2.75       11.51      4.03 o 
  -6   0  11        3.49        3.95      3.29 o 
  -5   0  11       43.17       45.54      6.14 o 
  -4   0  11        0.10        3.56      2.85 o 
  -3   0  11       18.35       14.46      3.84 o 
  -2   0  11        9.59       19.63      7.81 o 
  -1   0  11        0.71        4.34      2.97 o 
   0   0  11      277.88      276.55     22.27 o 
   1   0  11      215.50      179.42     21.16 o 
   2   0  11      108.57      102.06      5.50 o 
   3   0  11        7.03        8.07      2.14 o 
   4   0  11      110.79      107.32      8.95 o 
   5   0  11        9.58        5.70      4.16 o 
   6   0  11       13.87        8.49      3.24 o 
  -7   1  11       52.69       35.63      6.71 o 
  -6   1  11       10.72       19.40     10.53 o 
  -5   1  11        1.13        4.09      3.10 o 
  -4   1  11       63.43       71.83      7.20 o 
  -3   1  11       25.78       36.01      4.90 o 
  -2   1  11        0.08        8.28      9.25 o 
  -1   1  11       11.30       14.65      5.60 o 
   0   1  11      123.04      130.19      9.19 o 
   1   1  11       14.27       15.67      2.16 o 
   2   1  11       44.60       39.51      4.83 o 
   3   1  11       56.17       50.78      7.22 o 
   4   1  11       11.42       16.45      5.52 o 
   5   1  11        2.08        0.00      2.61 o 
   6   1  11       43.93       57.43      7.10 o 
  -7   2  11        8.75        2.74      4.41 o 
  -6   2  11        7.71        9.97      6.11 o 
  -5   2  11       61.51       59.59      8.50 o 
  -4   2  11      135.33      129.81     10.67 o 
  -3   2  11        3.44        7.08      3.30 o 
  -2   2  11       17.42       17.80      8.74 o 
  -1   2  11       48.84       58.13      5.85 o 
   0   2  11       77.33       84.28      7.98 o 
   1   2  11       27.42       28.86      4.72 o 
   2   2  11       76.08       62.00      4.16 o 
   3   2  11       14.20       22.55      4.37 o 
   4   2  11       17.43       18.46      4.76 o 
   5   2  11       64.88       74.57      9.48 o 
  -7   3  11       38.24       37.35      6.89 o 
  -6   3  11        8.50       13.92      4.92 o 
  -5   3  11       31.32       44.61      6.85 o 
  -4   3  11        5.30        4.89      3.26 o 
  -3   3  11        6.76        4.08      3.82 o 
  -2   3  11       15.13       22.10      7.81 o 
  -1   3  11      150.35      171.48     12.13 o 
   0   3  11        1.65        0.00      1.98 o 
   1   3  11      105.57      110.09      6.92 o 
   2   3  11        0.78        0.00      1.66 o 
   3   3  11      199.04      217.96     21.33 o 
   4   3  11       20.84       22.38      5.02 o 
   5   3  11        6.58        6.09      3.99 o 
  -6   4  11        0.13        0.00      4.84 o 
  -5   4  11       48.65       49.19      6.50 o 
  -4   4  11        3.54        1.70      3.24 o 
  -3   4  11      116.60      115.89     10.79 o 
  -2   4  11       81.13      101.43      9.54 o 
  -1   4  11      125.32      120.38     11.16 o 
   0   4  11       27.33       30.16      4.98 o 
   1   4  11       33.84       34.76      3.85 o 
   2   4  11        2.25        0.97      2.44 o 
   3   4  11       31.00       23.85      5.30 o 
   4   4  11       12.28       12.94      9.76 o 
  -6   5  11       21.06       29.19     16.04 o 
  -5   5  11       55.83       58.32      7.71 o 
  -4   5  11        4.25        5.16      3.38 o 
  -3   5  11       29.35       32.73      6.12 o 
  -2   5  11       67.27       70.66      7.25 o 
  -1   5  11       32.34       34.87      5.18 o 
   0   5  11       52.65       56.67      6.38 o 
   1   5  11      120.47      123.31      8.14 o 
   2   5  11        1.75        4.89      2.99 o 
   3   5  11       13.89       17.77      4.89 o 
  -5   6  11       23.17       34.91      8.83 o 
  -4   6  11       34.31       35.70     10.53 o 
  -3   6  11        1.52        2.98      3.26 o 
  -2   6  11        3.49       10.84      3.87 o 
  -1   6  11       45.58       54.96     13.92 o 
   0   6  11       21.64       22.90      4.35 o 
   1   6  11      127.54      155.93     18.68 o 
   2   6  11       20.53       26.65      5.43 o 
  -4   7  11      101.82       99.57     12.19 o 
  -3   7  11       49.72       54.40      7.72 o 
  -2   7  11        1.04        0.00      3.30 o 
  -1   7  11       27.48       17.76      4.44 o 
   0   7  11       52.41       63.06     25.47 o 
   0  -9  12        0.89        0.00      5.26 o 
   1  -9  12        2.82        0.85      3.73 o 
   2  -9  12       22.66       28.01      9.34 o 
   3  -9  12       17.08       19.35      6.62 o 
  -2  -8  12        4.56        2.83      2.79 o 
  -1  -8  12        0.37        0.00      2.22 o 
   0  -8  12        0.04        2.11      3.14 o 
   1  -8  12        9.03       23.59      4.38 o 
   2  -8  12       54.88       54.27      6.04 o 
   3  -8  12        0.18        0.00      2.94 o 
   4  -8  12        0.01        0.00      2.89 o 
  -3  -7  12       11.10       12.32      3.96 o 
  -2  -7  12       31.27       45.53      6.79 o 
  -1  -7  12        2.72        0.71      2.56 o 
   0  -7  12        2.27        4.56      3.23 o 
   1  -7  12       20.29       33.26      6.54 o 
   2  -7  12       21.52       37.20     12.48 o 
   3  -7  12       12.95       16.59      2.90 o 
   4  -7  12       12.18       22.76      3.71 o 
   5  -7  12        0.00        0.00      1.34 o 
  -4  -6  12        0.12        3.16      3.40 o 
  -3  -6  12       12.56        8.26      3.17 o 
  -2  -6  12       12.90       12.59      3.90 o 
  -1  -6  12       60.98       65.74      7.54 o 
   0  -6  12      227.29      233.54     16.42 o 
   1  -6  12       50.57       61.75      6.79 o 
   2  -6  12        3.89        2.86      2.75 o 
   3  -6  12      121.01      103.72      8.79 o 
   4  -6  12       40.83       48.47      4.66 o 
   5  -6  12       16.69       21.26      4.90 o 
  -4  -5  12       12.56        9.60      3.77 o 
  -3  -5  12        9.34        2.19      3.06 o 
  -2  -5  12      107.04      126.75     11.53 o 
  -1  -5  12      260.45      266.42     17.96 o 
   0  -5  12       73.70       78.30      7.86 o 
   1  -5  12       11.53       14.52      3.54 o 
   2  -5  12        3.99        1.56      2.56 o 
   3  -5  12       36.64       31.99      3.43 o 
   4  -5  12        0.51        7.13      2.88 o 
   5  -5  12        2.99        2.12      2.64 o 
   6  -5  12       12.63       18.42      5.01 o 
  -5  -4  12       11.38       15.26      4.44 o 
  -4  -4  12        5.89        3.38      2.97 o 
  -3  -4  12       13.78       19.41      3.90 o 
  -2  -4  12        2.41        0.00      2.58 o 
  -1  -4  12        0.87        5.61      3.29 o 
   0  -4  12        1.36        0.18      2.07 o 
   1  -4  12       51.55       39.50      4.64 o 
   2  -4  12        4.67        5.77      2.64 o 
   3  -4  12       10.68        5.48      2.14 o 
   4  -4  12       89.05       80.61      5.85 o 
   5  -4  12        0.01        2.04      2.99 o 
   6  -4  12        1.26        8.58      4.18 o 
  -5  -3  12        5.69       12.28      6.71 o 
  -4  -3  12       52.25       60.10      7.43 o 
  -3  -3  12        1.10        0.00      3.10 o 
  -2  -3  12        3.90        3.81      3.30 o 
  -1  -3  12       19.94       26.46      5.28 o 
   0  -3  12        5.45        5.50      2.94 o 
   1  -3  12        6.07        6.03      2.76 o 
   2  -3  12       85.89       76.77      8.66 o 
   3  -3  12        5.19        8.93      2.46 o 
   4  -3  12       48.92       64.53      5.18 o 
   5  -3  12       39.27       48.63      6.62 o 
   6  -3  12        5.25        4.61      3.73 o 
  -6  -2  12       17.16       21.81      4.69 o 
  -5  -2  12        7.61        6.43      3.18 o 
  -4  -2  12       44.16       58.37      8.49 o 
  -3  -2  12        6.62       12.84      3.87 o 
  -2  -2  12        3.59       12.27      4.33 o 
  -1  -2  12       12.95       21.28      4.18 o 
   0  -2  12       38.78       34.60      5.09 o 
   1  -2  12       58.93       51.07      5.45 o 
   2  -2  12        7.03       13.76     13.16 o 
   3  -2  12       64.42       57.77      4.55 o 
   4  -2  12        8.55       20.11      8.40 o 
   5  -2  12        0.13        8.79      9.42 o 
   6  -2  12        0.01        0.00      3.82 o 
  -6  -1  12       22.33       21.17      5.34 o 
  -5  -1  12       25.22       25.79      5.38 o 
  -4  -1  12        2.14        4.24      3.30 o 
  -3  -1  12      241.46      292.26     21.32 o 
  -2  -1  12        4.91       10.31      4.50 o 
  -1  -1  12       28.47       23.45      4.50 o 
   0  -1  12        3.97        7.64      3.00 o 
   1  -1  12       16.34       26.01      5.69 o 
   2  -1  12       10.35       13.64      5.18 o 
   3  -1  12       75.20       76.04      5.79 o 
   4  -1  12       11.57       12.63      6.45 o 
   5  -1  12       30.29       42.51      6.16 o 
  -6   0  12        0.87        4.51      3.23 o 
  -5   0  12        6.28       13.46      4.66 o 
  -4   0  12       15.06        4.95      3.53 o 
  -3   0  12       25.42      168.38     89.30 o 
  -2   0  12       28.88       35.91      5.52 o 
  -1   0  12       38.64       43.21      5.52 o 
   0   0  12        3.44        2.09      5.35 o 
   1   0  12       28.90       26.65      4.01 o 
   2   0  12        6.47        4.91      3.14 o 
   3   0  12       16.44       23.59      5.04 o 
   4   0  12       11.08        8.13      8.06 o 
   5   0  12        4.54        3.82      3.31 o 
  -6   1  12       21.92       26.86      6.00 o 
  -5   1  12        0.03        3.62      3.38 o 
  -4   1  12       28.52       21.87      5.52 o 
  -3   1  12        0.60        4.26      3.54 o 
  -2   1  12       85.27       89.36      9.30 o 
  -1   1  12       65.31       70.64     11.12 o 
   0   1  12        0.76        5.88      4.16 o 
   1   1  12       24.39       23.76      4.40 o 
   2   1  12       69.86       69.23     10.44 o 
   3   1  12       50.51       56.23      6.31 o 
   4   1  12       19.24       18.83      4.28 o 
   5   1  12       10.22        7.55      3.42 o 
  -6   2  12       21.68       23.91      6.00 o 
  -5   2  12       29.02       52.35     15.28 o 
  -4   2  12        9.76       22.21      5.00 o 
  -3   2  12      133.95      138.17     11.67 o 
  -2   2  12      217.14      223.63     16.88 o 
  -1   2  12       60.52       62.33      6.50 o 
   0   2  12        0.60        1.58      2.34 o 
   1   2  12       47.71       39.73      6.79 o 
   2   2  12        4.01        0.00      2.16 o 
   3   2  12       19.20       18.50      3.83 o 
   4   2  12        2.95       10.95      8.40 o 
  -5   3  12        2.23        7.06      4.00 o 
  -4   3  12       15.76       17.66      4.50 o 
  -3   3  12       14.66       19.70      5.28 o 
  -2   3  12        1.66        7.64      3.54 o 
  -1   3  12       22.56       19.48      5.20 o 
   0   3  12        0.66        1.46      2.51 o 
   1   3  12        4.41        8.62      2.85 o 
   2   3  12        0.31        0.00      4.41 o 
   3   3  12       74.46       69.09      7.52 o 
  -5   4  12        3.89        2.55      3.23 o 
  -4   4  12        8.20       14.13      4.26 o 
  -3   4  12       10.04       14.61      7.47 o 
  -2   4  12       55.73       48.00      7.13 o 
  -1   4  12      171.80      163.61     13.07 o 
   0   4  12        3.61       13.62      4.07 o 
   1   4  12       10.27       20.05      4.04 o 
   2   4  12      142.48      142.01     17.84 o 
  -4   5  12        0.25        4.40      3.62 o 
  -3   5  12        2.96        4.72      3.50 o 
  -2   5  12      171.80      182.51     16.45 o 
  -1   5  12       47.40       47.95      6.69 o 
   0   5  12       32.09       43.93      6.20 o 
   1   5  12        0.00       17.65      6.62 o 
  -2   6  12       67.41       62.06     15.28 o 
  -1   6  12        9.83       14.53      4.92 o 
  -1  -7  13        4.02        0.00      3.90 o 
   0  -7  13        2.84        0.00      3.11 o 
   1  -7  13        0.05        6.62      3.18 o 
   2  -7  13       27.30       25.27      9.17 o 
   3  -7  13        7.07        6.52      3.54 o 
  -2  -6  13        5.32        9.36      3.71 o 
  -1  -6  13       13.33       10.48      4.14 o 
   0  -6  13      100.62       89.06      9.90 o 
   1  -6  13        1.86        1.88      2.69 o 
   2  -6  13        0.03        3.15      3.05 o 
   3  -6  13        1.83        2.52      2.90 o 
   4  -6  13        3.94        3.72      2.51 o 
  -3  -5  13       28.16       40.75      6.11 o 
  -2  -5  13        0.03        2.73      2.98 o 
  -1  -5  13        1.98        3.38      6.20 o 
   0  -5  13        0.66        0.00      3.46 o 
   1  -5  13       36.29       47.99      8.06 o 
   2  -5  13        0.12        0.00      2.22 o 
   3  -5  13        0.02        0.03      2.80 o 
   4  -5  13       11.75       16.90      9.76 o 
  -3  -4  13       52.94       65.20      9.00 o 
  -2  -4  13       76.12       55.40      6.60 o 
  -1  -4  13       72.86       90.69     17.07 o 
   0  -4  13       75.30       80.21      8.90 o 
   1  -4  13       12.46       27.55      5.06 o 
   2  -4  13       19.03       17.87      3.47 o 
   3  -4  13       16.64       11.60      3.71 o 
   4  -4  13       11.42       26.65      7.47 o 
  -4  -3  13        7.61        8.23      4.32 o 
  -3  -3  13        2.61        5.94      4.67 o 
  -2  -3  13        1.70        0.52      2.58 o 
  -1  -3  13        9.54       12.52      4.84 o 
   0  -3  13       29.86       32.53      5.46 o 
   1  -3  13       18.52       20.21      4.44 o 
   2  -3  13      171.06      181.42     13.43 o 
   3  -3  13       87.21       89.85      7.88 o 
   4  -3  13        9.19       11.37      7.13 o 
  -4  -2  13        2.58        7.94      4.58 o 
  -3  -2  13        3.81        2.56      3.41 o 
  -2  -2  13       66.65       65.95      8.73 o 
  -1  -2  13        2.21        0.00      3.41 o 
   0  -2  13        0.49        0.85      2.80 o 
   1  -2  13       44.23       44.83      8.32 o 
   2  -2  13        0.01        0.52      2.72 o 
   3  -2  13        0.10        5.00      2.79 o 
   4  -2  13        0.71        1.53      4.58 o 
  -4  -1  13        6.27        0.00      3.36 o 
  -3  -1  13       46.75       38.52      6.72 o 
  -2  -1  13        5.50        0.00      6.79 o 
  -1  -1  13       44.64       59.73     11.72 o 
   0  -1  13       21.24       22.12      4.89 o 
   1  -1  13       24.78       24.32      4.38 o 
   2  -1  13       78.20       73.18      6.77 o 
   3  -1  13        8.60        6.96      6.28 o 
  -4   0  13       47.13       51.85      8.34 o 
  -3   0  13        7.62        5.14      7.38 o 
  -2   0  13       22.29       30.22      5.21 o 
  -1   0  13       24.00       31.39      6.11 o 
   0   0  13       15.84       28.21      5.42 o 
   1   0  13        1.27        0.00      3.06 o 
   2   0  13        1.61        4.92      3.56 o 
   3   0  13       33.69       27.67      7.64 o 
   4   0  13       21.43       40.75      8.83 o 
  -4   1  13        8.05       11.65      3.90 o 
  -3   1  13        1.17        3.56      6.79 o 
  -2   1  13        0.57        0.00      5.26 o 
  -1   1  13        8.46       17.68      4.81 o 
   0   1  13      178.26      184.44     15.34 o 
   1   1  13       58.81       50.73      7.98 o 
   2   1  13       11.12       15.75      6.54 o 
   3   1  13        7.77       21.39      6.96 o 
  -4   2  13      107.34      129.84     14.05 o 
  -3   2  13       27.17       34.10      6.54 o 
  -2   2  13        7.89        0.00      6.45 o 
  -1   2  13       76.53       79.58      8.51 o 
   0   2  13      111.86       96.86      9.43 o 
   1   2  13       23.91       25.45      4.62 o 
   2   2  13       25.16       17.49      8.15 o 
  -3   3  13        1.52        4.23      5.77 o 
  -2   3  13        0.34        0.09      2.75 o 
  -1   3  13       22.67       38.40      6.76 o 
   0   3  13       17.62       28.03      5.68 o 
   1   3  13       16.98       24.72      4.94 o 
  -2   4  13       47.90       61.64      8.52 o 
  -1   4  13       11.63       15.94      4.71 o 
   1  -5  14        2.52        0.00      6.37 o 
  -1  -4  14       42.64       56.61      7.74 o 
   0  -4  14        7.25        9.73      4.16 o 
   1  -4  14        2.67        5.15      3.11 o 
   2  -4  14       22.80       16.40      4.11 o 
  -2  -3  14       26.83       34.41      9.08 o 
  -1  -3  14        4.32        0.00      3.18 o 
   0  -3  14        2.14        1.97      3.14 o 
   1  -3  14        0.38        1.55      2.98 o 
   2  -3  14        8.28       13.46      4.02 o 
  -2  -2  14       12.38       15.72      8.49 o 
  -1  -2  14       21.42       23.73      5.49 o 
   0  -2  14       57.12       58.45      7.16 o 
   1  -2  14        0.75        1.61      2.80 o 
   2  -2  14       28.57       35.17      7.72 o 
  -2  -1  14       50.83       63.36      8.46 o 
  -1  -1  14       85.80       82.71      9.02 o 
   0  -1  14        5.63       10.81      9.59 o 
   1  -1  14        4.54        5.71      3.67 o 
   2  -1  14        9.22        3.65      3.14 o 
  -2   0  14       52.30       46.88      7.12 o 
  -1   0  14       10.48        8.49      5.35 o 
   0   0  14        4.13        0.00      3.14 o 
   1   0  14       23.54       18.84      6.20 o 
  -1   1  14       27.25       27.31      6.35 o 
   0   1  14       76.40       60.68      8.70 o 
                                                 
